# Supplementary material for: Complement 3 (C3) within the hypothalamic arcuate nucleus is a potential key mediator of the effect of enhanced nutrition on reproductive development in young bull calves
Source: BMC Genomics. 2025 May 9;26:466. doi: 10.1186/s12864-025-11656-0 (PMC12065335; doi:10.1186/s12864-025-11656-0)
Supplement: Supplementary file 1 — Supplementary Material 1 [file 12864_2025_11656_MOESM1_ESM.xlsx]

## Sheet: Additional Table 1
Additional Table 1. mRNA target genes of miR-2419-3p in the hypothalamic arcuate nucleus of bull calves fed either a high or moderate plane of nutrition up to 12 weeks of age
Differentially expressed miRNA	Gene name
miR-2419-3p	A4GALT
miR-2419-3p	ABCF2
miR-2419-3p	ABCG1
miR-2419-3p	AC007040.11
miR-2419-3p	AC007375.1
miR-2419-3p	AC008060.7
miR-2419-3p	AC010327.2
miR-2419-3p	AC104841.2
miR-2419-3p	AC119673.1
miR-2419-3p	ACACA
miR-2419-3p	ACAP3
miR-2419-3p	ACE
miR-2419-3p	ACO2
miR-2419-3p	ACOT11
miR-2419-3p	ACOXL
miR-2419-3p	ACSL5
miR-2419-3p	ACSS1
miR-2419-3p	ACTC1
miR-2419-3p	ACTL8
miR-2419-3p	ACTRT3
miR-2419-3p	ACVR2B
miR-2419-3p	ACYP1
miR-2419-3p	ADAM11
miR-2419-3p	ADAMTS10
miR-2419-3p	ADAMTS13
miR-2419-3p	ADAMTS2
miR-2419-3p	ADARB2
miR-2419-3p	ADCYAP1R1
miR-2419-3p	ADD1
miR-2419-3p	ADD2
miR-2419-3p	ADIPOR2
miR-2419-3p	ADRA2B
miR-2419-3p	ADRBK2
miR-2419-3p	AFMID
miR-2419-3p	AGAP1
miR-2419-3p	AGAP2
miR-2419-3p	AGPAT3
miR-2419-3p	AHRR
miR-2419-3p	AKT2
miR-2419-3p	AL021546.6
miR-2419-3p	AL031666.2
miR-2419-3p	AL049747.1
miR-2419-3p	AL391421.1
miR-2419-3p	AL590822.1
miR-2419-3p	ALDH4A1
miR-2419-3p	ALG6
miR-2419-3p	ALKBH5
miR-2419-3p	ALKBH6
miR-2419-3p	ALOX12B
miR-2419-3p	ALOXE3
miR-2419-3p	ANK1
miR-2419-3p	ANKFY1
miR-2419-3p	ANKRD10
miR-2419-3p	ANKRD23
miR-2419-3p	ANKRD39
miR-2419-3p	ANKRD40
miR-2419-3p	ANKRD52
miR-2419-3p	ANO7
miR-2419-3p	AP2S1
miR-2419-3p	APBA2
miR-2419-3p	APC2
miR-2419-3p	APCDD1L
miR-2419-3p	APEH
miR-2419-3p	APEX1
miR-2419-3p	APOBEC3C
miR-2419-3p	APOBEC3F
miR-2419-3p	APPBP2
miR-2419-3p	AQP10
miR-2419-3p	AQP2
miR-2419-3p	ARF6
miR-2419-3p	ARFRP1
miR-2419-3p	ARHGAP1
miR-2419-3p	ARHGAP17
miR-2419-3p	ARHGAP32
miR-2419-3p	ARHGAP35
miR-2419-3p	ARHGAP39
miR-2419-3p	ARHGAP8
miR-2419-3p	ARHGEF16
miR-2419-3p	ARHGEF4
miR-2419-3p	ARPC2
miR-2419-3p	ARPC5L
miR-2419-3p	ARSB
miR-2419-3p	ARSI
miR-2419-3p	ASB6
miR-2419-3p	ASCL2
miR-2419-3p	ASIC1
miR-2419-3p	ASPHD2
miR-2419-3p	ATCAY
miR-2419-3p	ATG7
miR-2419-3p	ATG9B
miR-2419-3p	ATHL1
miR-2419-3p	ATN1
miR-2419-3p	ATP10B
miR-2419-3p	ATP12A
miR-2419-3p	ATP13A2
miR-2419-3p	ATP1B2
miR-2419-3p	ATP2A3
miR-2419-3p	ATP2B2
miR-2419-3p	ATP2B4
miR-2419-3p	ATP6V0E2
miR-2419-3p	ATP6V1B2
miR-2419-3p	ATP6V1C2
miR-2419-3p	ATP6V1G3
miR-2419-3p	ATP8B2
miR-2419-3p	ATXN1
miR-2419-3p	ATXN7L3
miR-2419-3p	AUTS2
miR-2419-3p	AVPR2
miR-2419-3p	AXIN1
miR-2419-3p	B3GAT1
miR-2419-3p	B3GNT6
miR-2419-3p	B4GALNT1
miR-2419-3p	B4GALNT3
miR-2419-3p	B4GALT2
miR-2419-3p	BAI1
miR-2419-3p	BAIAP3
miR-2419-3p	BAK1
miR-2419-3p	BBS1
miR-2419-3p	BCAS3
miR-2419-3p	BCAS4
miR-2419-3p	BCL2L11
miR-2419-3p	BCL2L12
miR-2419-3p	BCL7A
miR-2419-3p	BCL9L
miR-2419-3p	BDKRB2
miR-2419-3p	BDNF
miR-2419-3p	BEAN1
miR-2419-3p	BEST4
miR-2419-3p	BGN
miR-2419-3p	BLK
miR-2419-3p	BMPR1A
miR-2419-3p	BPIFA2
miR-2419-3p	BRE
miR-2419-3p	BRI3BP
miR-2419-3p	BRIP1
miR-2419-3p	BRSK2
miR-2419-3p	BRWD1
miR-2419-3p	BSN
miR-2419-3p	BTBD2
miR-2419-3p	BTD
miR-2419-3p	C10orf113
miR-2419-3p	C10orf54
miR-2419-3p	C10orf55
miR-2419-3p	C11orf35
miR-2419-3p	C11orf86
miR-2419-3p	C12orf49
miR-2419-3p	C12orf52
miR-2419-3p	C12orf61
miR-2419-3p	C14orf1
miR-2419-3p	C14orf132
miR-2419-3p	C14orf93
miR-2419-3p	C17orf103
miR-2419-3p	C17orf107
miR-2419-3p	C17orf58
miR-2419-3p	C17orf59
miR-2419-3p	C19orf24
miR-2419-3p	C19orf47
miR-2419-3p	C1orf115
miR-2419-3p	C1orf172
miR-2419-3p	C1orf21
miR-2419-3p	C1orf220
miR-2419-3p	C1orf95
miR-2419-3p	C1QL2
miR-2419-3p	C2
miR-2419-3p	C20orf112
miR-2419-3p	C20orf194
miR-2419-3p	C20orf26
miR-2419-3p	C21orf49
miR-2419-3p	C21orf59
miR-2419-3p	C22orf39
miR-2419-3p	C22orf43
miR-2419-3p	C2orf71
miR-2419-3p	C3
miR-2419-3p	C3orf80
miR-2419-3p	C6orf25
miR-2419-3p	C7orf43
miR-2419-3p	C7orf49
miR-2419-3p	C7orf50
miR-2419-3p	C8orf82
miR-2419-3p	C9orf3
miR-2419-3p	CABP7
miR-2419-3p	CACFD1
miR-2419-3p	CACNA1A
miR-2419-3p	CACNA2D2
miR-2419-3p	CACNB1
miR-2419-3p	CACUL1
miR-2419-3p	CALCOCO1
miR-2419-3p	CALM3
miR-2419-3p	CAMK1D
miR-2419-3p	CAPN2
miR-2419-3p	CARM1
miR-2419-3p	CARS
miR-2419-3p	CASP16
miR-2419-3p	CBX2
miR-2419-3p	CBX6
miR-2419-3p	CBX7
miR-2419-3p	CBX8
miR-2419-3p	CCDC149
miR-2419-3p	CCDC69
miR-2419-3p	CCDC71
miR-2419-3p	CCDC74A
miR-2419-3p	CCDC93
miR-2419-3p	CCL17
miR-2419-3p	CCL24
miR-2419-3p	CCM2L
miR-2419-3p	CCNI2
miR-2419-3p	CCR7
miR-2419-3p	CD164L2
miR-2419-3p	CD248
miR-2419-3p	CD34
miR-2419-3p	CD40
miR-2419-3p	CD5
miR-2419-3p	CD72
miR-2419-3p	CD79B
miR-2419-3p	CD82
miR-2419-3p	CD99L2
miR-2419-3p	CDC25B
miR-2419-3p	CDC34
miR-2419-3p	CDC42EP1
miR-2419-3p	CDC42EP2
miR-2419-3p	CDC7
miR-2419-3p	CDH7
miR-2419-3p	CDO1
miR-2419-3p	CDS1
miR-2419-3p	CDX2
miR-2419-3p	CDYL2
miR-2419-3p	CECR2
miR-2419-3p	CECR6
miR-2419-3p	CELF3
miR-2419-3p	CELSR2
miR-2419-3p	CEP164
miR-2419-3p	CEP170B
miR-2419-3p	CEP72
miR-2419-3p	CERS1
miR-2419-3p	CFDP1
miR-2419-3p	CHDH
miR-2419-3p	CHEK1
miR-2419-3p	CHMP7
miR-2419-3p	CHST11
miR-2419-3p	CHST13
miR-2419-3p	CIRBP
miR-2419-3p	CISD3
miR-2419-3p	CIT
miR-2419-3p	CLCN2
miR-2419-3p	CLCN6
miR-2419-3p	CLDN15
miR-2419-3p	CLDN19
miR-2419-3p	CLEC11A
miR-2419-3p	CLIC5
miR-2419-3p	CLIC6
miR-2419-3p	CLMN
miR-2419-3p	CLN6
miR-2419-3p	CMIP
miR-2419-3p	CNIH1
miR-2419-3p	CNIH2
miR-2419-3p	CNNM2
miR-2419-3p	CNOT11
miR-2419-3p	CNP
miR-2419-3p	CNTF
miR-2419-3p	CNTFR
miR-2419-3p	CNTN2
miR-2419-3p	CNTNAP1
miR-2419-3p	COG3
miR-2419-3p	COL11A2
miR-2419-3p	COL5A1
miR-2419-3p	COL6A2
miR-2419-3p	COPS7A
miR-2419-3p	COPS8
miR-2419-3p	CORO2A
miR-2419-3p	CORO6
miR-2419-3p	CORO7-PAM16
miR-2419-3p	CPLX2
miR-2419-3p	CPNE9
miR-2419-3p	CPSF7
miR-2419-3p	CREB3L3
miR-2419-3p	CREB5
miR-2419-3p	CREBZF
miR-2419-3p	CRIP2
miR-2419-3p	CRISPLD2
miR-2419-3p	CRKL
miR-2419-3p	CRTAP
miR-2419-3p	CSK
miR-2419-3p	CST9
miR-2419-3p	CTB-54O9.9
miR-2419-3p	CTBP2
miR-2419-3p	CTD-2207O23.12
miR-2419-3p	CTD-3074O7.11
miR-2419-3p	CTDP1
miR-2419-3p	CTDSPL
miR-2419-3p	CTIF
miR-2419-3p	CTNND1
miR-2419-3p	CTSB
miR-2419-3p	CTSD
miR-2419-3p	CTTN
miR-2419-3p	CTU1
miR-2419-3p	CTXN1
miR-2419-3p	CUEDC1
miR-2419-3p	CUL1
miR-2419-3p	CX3CR1
miR-2419-3p	CYB561
miR-2419-3p	CYP26B1
miR-2419-3p	CYP2B6
miR-2419-3p	CYP2W1
miR-2419-3p	CYP7B1
miR-2419-3p	CYSTM1
miR-2419-3p	DAB2IP
miR-2419-3p	DAG1
miR-2419-3p	DAPK1
miR-2419-3p	DCAF15
miR-2419-3p	DCAF7
miR-2419-3p	DCTN3
miR-2419-3p	DDR1
miR-2419-3p	DDX11
miR-2419-3p	DDX24
miR-2419-3p	DENND5B
miR-2419-3p	DFNB31
miR-2419-3p	DGCR14
miR-2419-3p	DGKH
miR-2419-3p	DHH
miR-2419-3p	DHRS12
miR-2419-3p	DIEXF
miR-2419-3p	DIRAS1
miR-2419-3p	DIS3
miR-2419-3p	DKFZP434H0512
miR-2419-3p	DLGAP2
miR-2419-3p	DLGAP3
miR-2419-3p	DLGAP4
miR-2419-3p	DLX1
miR-2419-3p	DLX3
miR-2419-3p	DMBX1
miR-2419-3p	DMRTA2
miR-2419-3p	DNAH17
miR-2419-3p	DNAJB1
miR-2419-3p	DNAJB13
miR-2419-3p	DNAJC27
miR-2419-3p	DNAJC5
miR-2419-3p	DNAJC5G
miR-2419-3p	DNAL4
miR-2419-3p	DNLZ
miR-2419-3p	DNM2
miR-2419-3p	DOCK3
miR-2419-3p	DOT1L
miR-2419-3p	DPF1
miR-2419-3p	DPP9
miR-2419-3p	DRD2
miR-2419-3p	DRD4
miR-2419-3p	DRG2
miR-2419-3p	DRGX
miR-2419-3p	DSCR3
miR-2419-3p	DTX4
miR-2419-3p	DUSP7
miR-2419-3p	DYM
miR-2419-3p	DYNLL2
miR-2419-3p	DYRK1A
miR-2419-3p	DYRK1B
miR-2419-3p	EBF4
miR-2419-3p	EDC3
miR-2419-3p	EDDM3B
miR-2419-3p	EFCAB11
miR-2419-3p	EFHD1
miR-2419-3p	EFNA2
miR-2419-3p	EGR3
miR-2419-3p	EHD3
miR-2419-3p	EIF4EBP1
miR-2419-3p	ELL
miR-2419-3p	ELMO2
miR-2419-3p	EMC1
miR-2419-3p	EMC10
miR-2419-3p	EMID1
miR-2419-3p	EMILIN3
miR-2419-3p	EMX1
miR-2419-3p	EN1
miR-2419-3p	ENGASE
miR-2419-3p	ENSG00000270466
miR-2419-3p	ENTPD6
miR-2419-3p	EPC1
miR-2419-3p	EPM2A
miR-2419-3p	EPN1
miR-2419-3p	ERC1
miR-2419-3p	ERGIC1
miR-2419-3p	ESPN
miR-2419-3p	ESPNL
miR-2419-3p	EVI5
miR-2419-3p	EVX1
miR-2419-3p	EVX2
miR-2419-3p	EXOSC7
miR-2419-3p	EXTL3
miR-2419-3p	F8
miR-2419-3p	FA2H
miR-2419-3p	FAAH
miR-2419-3p	FADS2
miR-2419-3p	FAM104A
miR-2419-3p	FAM105B
miR-2419-3p	FAM109A
miR-2419-3p	FAM122A
miR-2419-3p	FAM124A
miR-2419-3p	FAM127A
miR-2419-3p	FAM127B
miR-2419-3p	FAM127C
miR-2419-3p	FAM129A
miR-2419-3p	FAM131B
miR-2419-3p	FAM131C
miR-2419-3p	FAM134A
miR-2419-3p	FAM155A
miR-2419-3p	FAM160A1
miR-2419-3p	FAM163A
miR-2419-3p	FAM163B
miR-2419-3p	FAM168B
miR-2419-3p	FAM20B
miR-2419-3p	FAM211A
miR-2419-3p	FAM213B
miR-2419-3p	FAM222B
miR-2419-3p	FAM46A
miR-2419-3p	FAM53B
miR-2419-3p	FAM73B
miR-2419-3p	FAM76A
miR-2419-3p	FAM78A
miR-2419-3p	FAM83E
miR-2419-3p	FAM83F
miR-2419-3p	FASTK
miR-2419-3p	FBLN7
miR-2419-3p	FBRS
miR-2419-3p	FBXL12
miR-2419-3p	FBXL16
miR-2419-3p	FBXL18
miR-2419-3p	FBXL20
miR-2419-3p	FBXO21
miR-2419-3p	FECH
miR-2419-3p	FEM1A
miR-2419-3p	FFAR3
miR-2419-3p	FGFR1OP
miR-2419-3p	FIBCD1
miR-2419-3p	FITM2
miR-2419-3p	FKBP10
miR-2419-3p	FKBP15
miR-2419-3p	FKBP5
miR-2419-3p	FLJ27365
miR-2419-3p	FLOT2
miR-2419-3p	FLVCR2
miR-2419-3p	FLYWCH1
miR-2419-3p	FLYWCH2
miR-2419-3p	FMNL3
miR-2419-3p	FOSB
miR-2419-3p	FOSL2
miR-2419-3p	FOXC2
miR-2419-3p	FOXD1
miR-2419-3p	FOXI2
miR-2419-3p	FOXJ1
miR-2419-3p	FOXL2
miR-2419-3p	FOXM1
miR-2419-3p	FOXN4
miR-2419-3p	FOXO3
miR-2419-3p	FOXP1
miR-2419-3p	FOXP4
miR-2419-3p	FOXRED1
miR-2419-3p	FRMD4B
miR-2419-3p	FRMPD3
miR-2419-3p	FTO
miR-2419-3p	FUNDC2
miR-2419-3p	FURIN
miR-2419-3p	FUT10
miR-2419-3p	FXN
miR-2419-3p	FXYD6
miR-2419-3p	FYCO1
miR-2419-3p	FZD7
miR-2419-3p	GAA
miR-2419-3p	GABBR1
miR-2419-3p	GALNS
miR-2419-3p	GAN
miR-2419-3p	GAS8
miR-2419-3p	GATA2
miR-2419-3p	GATC
miR-2419-3p	GATSL2
miR-2419-3p	GBX1
miR-2419-3p	GDPD5
miR-2419-3p	GFRA2
miR-2419-3p	GGA1
miR-2419-3p	GGA2
miR-2419-3p	GHDC
miR-2419-3p	GLG1
miR-2419-3p	GLI2
miR-2419-3p	GLIS3
miR-2419-3p	GLP1R
miR-2419-3p	GLP2R
miR-2419-3p	GMEB2
miR-2419-3p	GMPPB
miR-2419-3p	GNA13
miR-2419-3p	GNAI2
miR-2419-3p	GPAM
miR-2419-3p	GPKOW
miR-2419-3p	GPR132
miR-2419-3p	GPR153
miR-2419-3p	GPR26
miR-2419-3p	GPR42
miR-2419-3p	GPR88
miR-2419-3p	GPRC5A
miR-2419-3p	GPS1
miR-2419-3p	GPSM2
miR-2419-3p	GPT2
miR-2419-3p	GRAMD3
miR-2419-3p	GRHPR
miR-2419-3p	GRIN1
miR-2419-3p	GRIN2D
miR-2419-3p	GRM1
miR-2419-3p	GRM4
miR-2419-3p	GRWD1
miR-2419-3p	GSC2
miR-2419-3p	GSDMC
miR-2419-3p	GSK3B
miR-2419-3p	GTF3C1
miR-2419-3p	GTPBP1
miR-2419-3p	GUCD1
miR-2419-3p	GXYLT1
miR-2419-3p	GYS1
miR-2419-3p	H1FX
miR-2419-3p	H2AFY
miR-2419-3p	HAND1
miR-2419-3p	HAPLN2
miR-2419-3p	HAPLN4
miR-2419-3p	HARS
miR-2419-3p	HCFC1
miR-2419-3p	HCLS1
miR-2419-3p	HCN4
miR-2419-3p	HDAC11
miR-2419-3p	HDAC4
miR-2419-3p	HDLBP
miR-2419-3p	HELLS
miR-2419-3p	HEMK1
miR-2419-3p	HERC3
miR-2419-3p	HES6
miR-2419-3p	HGSNAT
miR-2419-3p	HHIPL1
miR-2419-3p	HIC2
miR-2419-3p	HID1
miR-2419-3p	HIF1A
miR-2419-3p	HIF3A
miR-2419-3p	HIPK2
miR-2419-3p	HIST1H1C
miR-2419-3p	HIST1H2BD
miR-2419-3p	HIST1H2BO
miR-2419-3p	HIST1H3E
miR-2419-3p	HIST2H3C
miR-2419-3p	HIVEP3
miR-2419-3p	HK1
miR-2419-3p	HMGA1
miR-2419-3p	HMX1
miR-2419-3p	HOMER3
miR-2419-3p	HOPX
miR-2419-3p	HOXA6
miR-2419-3p	HOXA9
miR-2419-3p	HOXB9
miR-2419-3p	HOXC11
miR-2419-3p	HOXD11
miR-2419-3p	HOXD12
miR-2419-3p	HPS5
miR-2419-3p	HPSE2
miR-2419-3p	HR
miR-2419-3p	HS1BP3
miR-2419-3p	HS6ST1
miR-2419-3p	HSD3B1
miR-2419-3p	HSD3B2
miR-2419-3p	HSPA4
miR-2419-3p	HSPBP1
miR-2419-3p	HSPG2
miR-2419-3p	HTR6
miR-2419-3p	HUNK
miR-2419-3p	HYOU1
miR-2419-3p	ICOSLG
miR-2419-3p	IDS
miR-2419-3p	IFITM10
miR-2419-3p	IFNAR1
miR-2419-3p	IFNLR1
miR-2419-3p	IGDCC3
miR-2419-3p	IGF2
miR-2419-3p	IGF2BP2
miR-2419-3p	IGF2R
miR-2419-3p	IGFBP3
miR-2419-3p	IGFN1
miR-2419-3p	IKBKB
miR-2419-3p	IKBKE
miR-2419-3p	IL20RB
miR-2419-3p	IL22RA1
miR-2419-3p	IMP3
miR-2419-3p	IMPG2
miR-2419-3p	INCA1
miR-2419-3p	INF2
miR-2419-3p	ING5
miR-2419-3p	INHBB
miR-2419-3p	INSRR
miR-2419-3p	IQSEC1
miR-2419-3p	IQSEC3
miR-2419-3p	IRGQ
miR-2419-3p	ISLR2
miR-2419-3p	ISM2
miR-2419-3p	ITFG3
miR-2419-3p	ITGAL
miR-2419-3p	ITM2C
miR-2419-3p	ITPKC
miR-2419-3p	JAG1
miR-2419-3p	JAK3
miR-2419-3p	JAKMIP2
miR-2419-3p	JMY
miR-2419-3p	JPH3
miR-2419-3p	KAL1
miR-2419-3p	KANK2
miR-2419-3p	KAT6A
miR-2419-3p	KCNA1
miR-2419-3p	KCNB1
miR-2419-3p	KCNC3
miR-2419-3p	KCND2
miR-2419-3p	KCNH8
miR-2419-3p	KCNJ1
miR-2419-3p	KCNJ10
miR-2419-3p	KCNJ12
miR-2419-3p	KCNK10
miR-2419-3p	KCNK12
miR-2419-3p	KCNK13
miR-2419-3p	KCNK6
miR-2419-3p	KCNMB3
miR-2419-3p	KCNN3
miR-2419-3p	KCTD15
miR-2419-3p	KCTD5
miR-2419-3p	KDELR2
miR-2419-3p	KDM5B
miR-2419-3p	KDM6B
miR-2419-3p	KIAA0195
miR-2419-3p	KIAA1045
miR-2419-3p	KIAA1549L
miR-2419-3p	KIAA1551
miR-2419-3p	KIAA1671
miR-2419-3p	KIAA1755
miR-2419-3p	KIF17
miR-2419-3p	KIF1A
miR-2419-3p	KIF21B
miR-2419-3p	KIF26B
miR-2419-3p	KIF6
miR-2419-3p	KIRREL
miR-2419-3p	KLF15
miR-2419-3p	KLF2
miR-2419-3p	KLHDC3
miR-2419-3p	KLHL30
miR-2419-3p	KLHL36
miR-2419-3p	KLK5
miR-2419-3p	KLK9
miR-2419-3p	KMT2D
miR-2419-3p	KRBA1
miR-2419-3p	KRT14
miR-2419-3p	KRT16
miR-2419-3p	KRT3
miR-2419-3p	KRT32
miR-2419-3p	KRT6B
miR-2419-3p	KSR1
miR-2419-3p	KY
miR-2419-3p	L1CAM
miR-2419-3p	LAMTOR1
miR-2419-3p	LARP4B
miR-2419-3p	LBX1
miR-2419-3p	LCAT
miR-2419-3p	LCN12
miR-2419-3p	LDOC1
miR-2419-3p	LEF1
miR-2419-3p	LEMD2
miR-2419-3p	LENG8
miR-2419-3p	LFNG
miR-2419-3p	LGALS8
miR-2419-3p	LGI4
miR-2419-3p	LHPP
miR-2419-3p	LHX4
miR-2419-3p	LIG3
miR-2419-3p	LIMD1
miR-2419-3p	LIMK1
miR-2419-3p	LIMK2
miR-2419-3p	LIMS2
miR-2419-3p	LINGO1
miR-2419-3p	LLGL2
miR-2419-3p	LMF1
miR-2419-3p	LMO1
miR-2419-3p	LMTK2
miR-2419-3p	LONRF3
miR-2419-3p	LOX
miR-2419-3p	LOXL1
miR-2419-3p	LPCAT3
miR-2419-3p	LRCH4
miR-2419-3p	LRP10
miR-2419-3p	LRP3
miR-2419-3p	LRRC4
miR-2419-3p	LRRC52
miR-2419-3p	LRRC55
miR-2419-3p	LTF
miR-2419-3p	LYRM4
miR-2419-3p	MADD
miR-2419-3p	MAFA
miR-2419-3p	MAFG
miR-2419-3p	MAFK
miR-2419-3p	MAN1B1
miR-2419-3p	MAP1A
miR-2419-3p	MAP2K2
miR-2419-3p	MAP2K6
miR-2419-3p	MAP3K9
miR-2419-3p	MAP4
miR-2419-3p	MAPK1
miR-2419-3p	MAPK12
miR-2419-3p	MAPKAPK2
miR-2419-3p	MAPRE3
miR-2419-3p	MAPT
miR-2419-3p	MAST3
miR-2419-3p	MAX
miR-2419-3p	MBNL3
miR-2419-3p	MCAT
miR-2419-3p	MCC
miR-2419-3p	MCM2
miR-2419-3p	MCM5
miR-2419-3p	MCRS1
miR-2419-3p	MDGA1
miR-2419-3p	MED19
miR-2419-3p	MED29
miR-2419-3p	MEIG1
miR-2419-3p	METTL16
miR-2419-3p	METTL22
miR-2419-3p	MEX3B
miR-2419-3p	MFI2
miR-2419-3p	MFRP
miR-2419-3p	MFSD10
miR-2419-3p	MFSD2B
miR-2419-3p	MGAT3
miR-2419-3p	MGLL
miR-2419-3p	MIB2
miR-2419-3p	MLEC
miR-2419-3p	MLLT1
miR-2419-3p	MLLT6
miR-2419-3p	MLX
miR-2419-3p	MLXIP
miR-2419-3p	MMP17
miR-2419-3p	MMP25
miR-2419-3p	MOCS1
miR-2419-3p	MOCS2
miR-2419-3p	MOV10
miR-2419-3p	MPP1
miR-2419-3p	MPRIP
miR-2419-3p	MPZL1
miR-2419-3p	MRGPRF
miR-2419-3p	MRM1
miR-2419-3p	MROH6
miR-2419-3p	MRPL3
miR-2419-3p	MRPS18B
miR-2419-3p	MRTO4
miR-2419-3p	MSANTD1
miR-2419-3p	MSC
miR-2419-3p	MTHFR
miR-2419-3p	MTMR2
miR-2419-3p	MTR
miR-2419-3p	MTUS2
miR-2419-3p	MXD4
miR-2419-3p	MXRA5
miR-2419-3p	MYH10
miR-2419-3p	MYH9
miR-2419-3p	MYLK
miR-2419-3p	MYLK2
miR-2419-3p	MYO16
miR-2419-3p	MYO18A
miR-2419-3p	MYO1C
miR-2419-3p	MYO1D
miR-2419-3p	MYO3B
miR-2419-3p	MZB1
miR-2419-3p	N4BP1
miR-2419-3p	NAB2
miR-2419-3p	NACC2
miR-2419-3p	NADSYN1
miR-2419-3p	NAGPA
miR-2419-3p	NAT10
miR-2419-3p	NAT8L
miR-2419-3p	NAV3
miR-2419-3p	NCKIPSD
miR-2419-3p	NCOR1
miR-2419-3p	NDEL1
miR-2419-3p	NDOR1
miR-2419-3p	NDRG1
miR-2419-3p	NDUFA11
miR-2419-3p	NDUFA4L2
miR-2419-3p	NDUFAF2
miR-2419-3p	NDUFS7
miR-2419-3p	NECAB2
miR-2419-3p	NES
miR-2419-3p	NEUROD2
miR-2419-3p	NF2
miR-2419-3p	NFAM1
miR-2419-3p	NFASC
miR-2419-3p	NFATC2
miR-2419-3p	NFATC4
miR-2419-3p	NFIB
miR-2419-3p	NFIC
miR-2419-3p	NFIX
miR-2419-3p	NGEF
miR-2419-3p	NGFR
miR-2419-3p	NICN1
miR-2419-3p	NKTR
miR-2419-3p	NLGN2
miR-2419-3p	NLRP1
miR-2419-3p	NOC2L
miR-2419-3p	NOS1
miR-2419-3p	NOTCH2
miR-2419-3p	NOX5
miR-2419-3p	NPAS1
miR-2419-3p	NPBWR1
miR-2419-3p	NPEPL1
miR-2419-3p	NPTXR
miR-2419-3p	NR1H3
miR-2419-3p	NR5A1
miR-2419-3p	NRG2
miR-2419-3p	NRN1
miR-2419-3p	NRN1L
miR-2419-3p	NSMCE1
miR-2419-3p	NT5DC1
miR-2419-3p	NT5M
miR-2419-3p	NTSR1
miR-2419-3p	NUCKS1
miR-2419-3p	NUDT3
miR-2419-3p	NUDT8
miR-2419-3p	NUMB
miR-2419-3p	NUP188
miR-2419-3p	NUP62
miR-2419-3p	NXPH3
miR-2419-3p	NXPH4
miR-2419-3p	NYNRIN
miR-2419-3p	OGFOD1
miR-2419-3p	OLIG3
miR-2419-3p	OMP
miR-2419-3p	ONECUT1
miR-2419-3p	OPA3
miR-2419-3p	ORM1
miR-2419-3p	ORMDL3
miR-2419-3p	OSBP2
miR-2419-3p	OSCAR
miR-2419-3p	OTP
miR-2419-3p	OTUD7B
miR-2419-3p	OTX1
miR-2419-3p	PABPC1L2A
miR-2419-3p	PABPC1L2B
miR-2419-3p	PABPN1
miR-2419-3p	PACS2
miR-2419-3p	PAGR1
miR-2419-3p	PAK4
miR-2419-3p	PALLD
miR-2419-3p	PAM16
miR-2419-3p	PAMR1
miR-2419-3p	PAPOLG
miR-2419-3p	PARP10
miR-2419-3p	PARVG
miR-2419-3p	PAX2
miR-2419-3p	PAX5
miR-2419-3p	PAX8
miR-2419-3p	PCDHB16
miR-2419-3p	PCIF1
miR-2419-3p	PCNXL2
miR-2419-3p	PCTP
miR-2419-3p	PCYT1B
miR-2419-3p	PDE6B
miR-2419-3p	PDE6G
miR-2419-3p	PDGFA
miR-2419-3p	PDGFC
miR-2419-3p	PDHX
miR-2419-3p	PDIA3
miR-2419-3p	PDLIM4
miR-2419-3p	PDXK
miR-2419-3p	PDXP
miR-2419-3p	PEG10
miR-2419-3p	PELI3
miR-2419-3p	PFKL
miR-2419-3p	PGBD5
miR-2419-3p	PHB2
miR-2419-3p	PHF15
miR-2419-3p	PHF19
miR-2419-3p	PHF21B
miR-2419-3p	PHOX2B
miR-2419-3p	PIGM
miR-2419-3p	PIGP
miR-2419-3p	PIGQ
miR-2419-3p	PIGR
miR-2419-3p	PIGT
miR-2419-3p	PIK3CD
miR-2419-3p	PIK3IP1
miR-2419-3p	PIK3R2
miR-2419-3p	PIK3R5
miR-2419-3p	PIK3R6
miR-2419-3p	PIP4K2B
miR-2419-3p	PIP5K1A
miR-2419-3p	PIP5K1C
miR-2419-3p	PIRT
miR-2419-3p	PITPNM2
miR-2419-3p	PITPNM3
miR-2419-3p	PITX2
miR-2419-3p	PKLR
miR-2419-3p	PKMYT1
miR-2419-3p	PKNOX1
miR-2419-3p	PKNOX2
miR-2419-3p	PLA2G4D
miR-2419-3p	PLBD2
miR-2419-3p	PLCG1
miR-2419-3p	PLCG2
miR-2419-3p	PLD4
miR-2419-3p	PLEKHA1
miR-2419-3p	PLEKHA4
miR-2419-3p	PLEKHA8
miR-2419-3p	PLEKHM1
miR-2419-3p	PLEKHO1
miR-2419-3p	PLXNA2
miR-2419-3p	PNMT
miR-2419-3p	POLR1E
miR-2419-3p	POLR2J2
miR-2419-3p	POM121C
miR-2419-3p	POMT2
miR-2419-3p	POP4
miR-2419-3p	PORCN
miR-2419-3p	POT1
miR-2419-3p	POU2F1
miR-2419-3p	POU2F2
miR-2419-3p	POU6F1
miR-2419-3p	PPARA
miR-2419-3p	PPARD
miR-2419-3p	PPCDC
miR-2419-3p	PPFIA3
miR-2419-3p	PPL
miR-2419-3p	PPM1L
miR-2419-3p	PPP1R3D
miR-2419-3p	PPP1R9B
miR-2419-3p	PPP2R4
miR-2419-3p	PPP3R1
miR-2419-3p	PPP6C
miR-2419-3p	PPP6R2
miR-2419-3p	PPTC7
miR-2419-3p	PRCD
miR-2419-3p	PRDM12
miR-2419-3p	PRKAR1A
miR-2419-3p	PRKAR1B
miR-2419-3p	PRKCA
miR-2419-3p	PRKCG
miR-2419-3p	PROM2
miR-2419-3p	PRPF40B
miR-2419-3p	PRPF4B
miR-2419-3p	PRR12
miR-2419-3p	PRR23C
miR-2419-3p	PRRC2B
miR-2419-3p	PRRT4
miR-2419-3p	PRSS27
miR-2419-3p	PRX
miR-2419-3p	PSAPL1
miR-2419-3p	PSD3
miR-2419-3p	PSD4
miR-2419-3p	PTPN11
miR-2419-3p	PTPRF
miR-2419-3p	PTPRN2
miR-2419-3p	PVRL1
miR-2419-3p	PXDN
miR-2419-3p	PXN
miR-2419-3p	PYCARD
miR-2419-3p	PYGB
miR-2419-3p	QSOX2
miR-2419-3p	R3HCC1
miR-2419-3p	RAB11FIP4
miR-2419-3p	RAB22A
miR-2419-3p	RAB35
miR-2419-3p	RAB36
miR-2419-3p	RAB44
miR-2419-3p	RAB5C
miR-2419-3p	RAB7A
miR-2419-3p	RABGAP1
miR-2419-3p	RABIF
miR-2419-3p	RABL5
miR-2419-3p	RADIL
miR-2419-3p	RALGPS1
miR-2419-3p	RAMP1
miR-2419-3p	RANBP10
miR-2419-3p	RANGAP1
miR-2419-3p	RAP2B
miR-2419-3p	RAPGEF1
miR-2419-3p	RASGRF1
miR-2419-3p	RASSF4
miR-2419-3p	RASSF5
miR-2419-3p	RAX
miR-2419-3p	RBFOX2
miR-2419-3p	RBFOX3
miR-2419-3p	RBM33
miR-2419-3p	RBMS2
miR-2419-3p	RBP1
miR-2419-3p	RBPJL
miR-2419-3p	RCOR1
miR-2419-3p	RCVRN
miR-2419-3p	RECQL5
miR-2419-3p	REEP2
miR-2419-3p	RELA
miR-2419-3p	RELT
miR-2419-3p	REPIN1
miR-2419-3p	RERE
miR-2419-3p	REXO1
miR-2419-3p	REXO4
miR-2419-3p	RGMA
miR-2419-3p	RGP1
miR-2419-3p	RGS9BP
miR-2419-3p	RHEB
miR-2419-3p	RIMBP2
miR-2419-3p	RIMS3
miR-2419-3p	RNF114
miR-2419-3p	RNF122
miR-2419-3p	RNF144A
miR-2419-3p	RNF165
miR-2419-3p	RNF166
miR-2419-3p	RNF215
miR-2419-3p	RNF217
miR-2419-3p	RNF220
miR-2419-3p	RNF222
miR-2419-3p	RNF4
miR-2419-3p	RNF40
miR-2419-3p	ROMO1
miR-2419-3p	RP11-247C2.2
miR-2419-3p	RP11-366L20.2
miR-2419-3p	RP11-429E11.3
miR-2419-3p	RP1-170O19.20
miR-2419-3p	RPH3A
miR-2419-3p	RPRD1B
miR-2419-3p	RPS6KA2
miR-2419-3p	RPS6KA4
miR-2419-3p	RREB1
miR-2419-3p	RTN4R
miR-2419-3p	RTN4RL2
miR-2419-3p	RUNX2
miR-2419-3p	RXRA
miR-2419-3p	S1PR1
miR-2419-3p	SAP30BP
miR-2419-3p	SBK1
miR-2419-3p	SCAMP5
miR-2419-3p	SCN2B
miR-2419-3p	SCN4A
miR-2419-3p	SCN4B
miR-2419-3p	SCN5A
miR-2419-3p	SCNN1G
miR-2419-3p	SCO1
miR-2419-3p	SCRT1
miR-2419-3p	SCRT2
miR-2419-3p	SCUBE1
miR-2419-3p	SCYL3
miR-2419-3p	SDC3
miR-2419-3p	SDHAF2
miR-2419-3p	SDK1
miR-2419-3p	SEC14L1
miR-2419-3p	SEC14L2
miR-2419-3p	SEC22C
miR-2419-3p	SEC61A2
miR-2419-3p	SELM
miR-2419-3p	SEMA3G
miR-2419-3p	SEMA6C
miR-2419-3p	SEPN1
miR-2419-3p	SEPT3
miR-2419-3p	SEPT4
miR-2419-3p	SEPT8
miR-2419-3p	SERINC2
miR-2419-3p	SERPINB7
miR-2419-3p	SETD3
miR-2419-3p	SEZ6
miR-2419-3p	SF3A1
miR-2419-3p	SGCD
miR-2419-3p	SGSM1
miR-2419-3p	SH2D4A
miR-2419-3p	SH3BGRL2
miR-2419-3p	SH3BP1
miR-2419-3p	SH3RF2
miR-2419-3p	SHB
miR-2419-3p	SIK3
miR-2419-3p	SIN3B
miR-2419-3p	SIRPA
miR-2419-3p	SIVA1
miR-2419-3p	SKA3
miR-2419-3p	SKAP1
miR-2419-3p	SKOR1
miR-2419-3p	SLC12A4
miR-2419-3p	SLC16A13
miR-2419-3p	SLC16A6
miR-2419-3p	SLC22A12
miR-2419-3p	SLC22A23
miR-2419-3p	SLC24A3
miR-2419-3p	SLC25A29
miR-2419-3p	SLC25A42
miR-2419-3p	SLC25A45
miR-2419-3p	SLC2A4
miR-2419-3p	SLC30A4
miR-2419-3p	SLC35C1
miR-2419-3p	SLC39A7
miR-2419-3p	SLC41A1
miR-2419-3p	SLC43A2
miR-2419-3p	SLC43A3
miR-2419-3p	SLC44A4
miR-2419-3p	SLC45A3
miR-2419-3p	SLC45A4
miR-2419-3p	SLC4A8
miR-2419-3p	SLC52A3
miR-2419-3p	SLC6A17
miR-2419-3p	SLC6A3
miR-2419-3p	SLC6A6
miR-2419-3p	SLC6A9
miR-2419-3p	SLC7A5
miR-2419-3p	SLC8A2
miR-2419-3p	SLC9A8
miR-2419-3p	SLIT3
miR-2419-3p	SMAD7
miR-2419-3p	SMARCD1
miR-2419-3p	SMURF1
miR-2419-3p	SNAP29
miR-2419-3p	SND1
miR-2419-3p	SNN
miR-2419-3p	SNPH
miR-2419-3p	SOCS3
miR-2419-3p	SOCS4
miR-2419-3p	SOD3
miR-2419-3p	SORCS2
miR-2419-3p	SORD
miR-2419-3p	SORL1
miR-2419-3p	SOST
miR-2419-3p	SOX10
miR-2419-3p	SOX12
miR-2419-3p	SOX13
miR-2419-3p	SOX3
miR-2419-3p	SP2
miR-2419-3p	SPATA2
miR-2419-3p	SPTBN1
miR-2419-3p	SPTBN2
miR-2419-3p	SPTBN4
miR-2419-3p	SRCIN1
miR-2419-3p	SRP68
miR-2419-3p	SRPR
miR-2419-3p	SSH1
miR-2419-3p	ST14
miR-2419-3p	ST3GAL1
miR-2419-3p	ST6GAL1
miR-2419-3p	ST8SIA2
miR-2419-3p	ST8SIA6
miR-2419-3p	STAMBP
miR-2419-3p	STK25
miR-2419-3p	STK35
miR-2419-3p	STK38
miR-2419-3p	STK40
miR-2419-3p	STOML1
miR-2419-3p	STOX2
miR-2419-3p	STRN4
miR-2419-3p	STX1A
miR-2419-3p	STX3
miR-2419-3p	SUDS3
miR-2419-3p	SUFU
miR-2419-3p	SUGT1
miR-2419-3p	SUMO1
miR-2419-3p	SUPT16H
miR-2419-3p	SUPT6H
miR-2419-3p	SV2A
miR-2419-3p	SV2B
miR-2419-3p	SV2C
miR-2419-3p	SYNGR1
miR-2419-3p	SYNGR4
miR-2419-3p	SYT7
miR-2419-3p	SYT8
miR-2419-3p	SZRD1
miR-2419-3p	TAB3
miR-2419-3p	TAGLN
miR-2419-3p	TANC2
miR-2419-3p	TBC1D14
miR-2419-3p	TBC1D16
miR-2419-3p	TBC1D22B
miR-2419-3p	TBC1D24
miR-2419-3p	TBC1D2B
miR-2419-3p	TBCD
miR-2419-3p	TBL3
miR-2419-3p	TBX2
miR-2419-3p	TCP11
miR-2419-3p	TCTA
miR-2419-3p	TCTEX1D1
miR-2419-3p	TDG
miR-2419-3p	TEAD1
miR-2419-3p	TEAD3
miR-2419-3p	TECPR2
miR-2419-3p	TENM4
miR-2419-3p	TFAP2B
miR-2419-3p	TGFBR3L
miR-2419-3p	TH
miR-2419-3p	THRA
miR-2419-3p	TIGD5
miR-2419-3p	TIMM22
miR-2419-3p	TIMM8A
miR-2419-3p	TLL2
miR-2419-3p	TMCC1
miR-2419-3p	TMCC2
miR-2419-3p	TMED8
miR-2419-3p	TMEM104
miR-2419-3p	TMEM105
miR-2419-3p	TMEM110
miR-2419-3p	TMEM117
miR-2419-3p	TMEM120B
miR-2419-3p	TMEM132D
miR-2419-3p	TMEM132E
miR-2419-3p	TMEM135
miR-2419-3p	TMEM138
miR-2419-3p	TMEM151B
miR-2419-3p	TMEM164
miR-2419-3p	TMEM176A
miR-2419-3p	TMEM184A
miR-2419-3p	TMEM184B
miR-2419-3p	TMEM185B
miR-2419-3p	TMEM222
miR-2419-3p	TMEM249
miR-2419-3p	TMEM43
miR-2419-3p	TMEM63C
miR-2419-3p	TMEM91
miR-2419-3p	TMPRSS11BNL
miR-2419-3p	TMPRSS2
miR-2419-3p	TMUB1
miR-2419-3p	TNFAIP2
miR-2419-3p	TNFRSF11A
miR-2419-3p	TNIP3
miR-2419-3p	TNK2
miR-2419-3p	TNKS1BP1
miR-2419-3p	TNNI1
miR-2419-3p	TNR
miR-2419-3p	TNRC6C
miR-2419-3p	TNS1
miR-2419-3p	TNS3
miR-2419-3p	TOM1L2
miR-2419-3p	TOMM40
miR-2419-3p	TP53I11
miR-2419-3p	TPGS2
miR-2419-3p	TPI1
miR-2419-3p	TPP1
miR-2419-3p	TPPP
miR-2419-3p	TRAF1
miR-2419-3p	TRAM2
miR-2419-3p	TRAPPC6A
miR-2419-3p	TREML1
miR-2419-3p	TRIB2
miR-2419-3p	TRIM29
miR-2419-3p	TRIM44
miR-2419-3p	TRIM46
miR-2419-3p	TRIM9
miR-2419-3p	TRIML1
miR-2419-3p	TRNP1
miR-2419-3p	TRPC4AP
miR-2419-3p	TSPAN14
miR-2419-3p	TSPAN33
miR-2419-3p	TSPAN9
miR-2419-3p	TSPYL2
miR-2419-3p	TSPYL5
miR-2419-3p	TTBK1
miR-2419-3p	TTBK2
miR-2419-3p	TTC1
miR-2419-3p	TTC7B
miR-2419-3p	TTLL12
miR-2419-3p	TTYH3
miR-2419-3p	TUB
miR-2419-3p	TUBG1
miR-2419-3p	TULP4
miR-2419-3p	TXLNA
miR-2419-3p	TXN2
miR-2419-3p	TXNRD2
miR-2419-3p	TYW3
miR-2419-3p	UAP1L1
miR-2419-3p	UBALD1
miR-2419-3p	UBAP1
miR-2419-3p	UBE2F
miR-2419-3p	UBE2G2
miR-2419-3p	UBE2H
miR-2419-3p	UBE2L3
miR-2419-3p	UBE2O
miR-2419-3p	UBE2QL1
miR-2419-3p	UBE4A
miR-2419-3p	UBTD1
miR-2419-3p	UCK1
miR-2419-3p	UCK2
miR-2419-3p	UNC13D
miR-2419-3p	UNC5B
miR-2419-3p	UNK
miR-2419-3p	UQCR11
miR-2419-3p	USH1G
miR-2419-3p	USP6
miR-2419-3p	VAMP1
miR-2419-3p	VAPA
miR-2419-3p	VARS2
miR-2419-3p	VAT1
miR-2419-3p	VGLL4
miR-2419-3p	VHL
miR-2419-3p	VIPAS39
miR-2419-3p	VIPR1
miR-2419-3p	VPS13D
miR-2419-3p	VPS37D
miR-2419-3p	VPS4A
miR-2419-3p	VWA1
miR-2419-3p	VWCE
miR-2419-3p	WASF2
miR-2419-3p	WDFY2
miR-2419-3p	WDFY3
miR-2419-3p	WDFY4
miR-2419-3p	WDR1
miR-2419-3p	WDR45B
miR-2419-3p	WDR7
miR-2419-3p	WDR91
miR-2419-3p	WFS1
miR-2419-3p	WNK2
miR-2419-3p	WNT5A
miR-2419-3p	WNT8B
miR-2419-3p	XK
miR-2419-3p	XKRX
miR-2419-3p	XPO4
miR-2419-3p	XRCC6
miR-2419-3p	XYLT1
miR-2419-3p	YPEL3
miR-2419-3p	ZADH2
miR-2419-3p	ZBED3
miR-2419-3p	ZBTB20
miR-2419-3p	ZBTB37
miR-2419-3p	ZBTB45
miR-2419-3p	ZBTB5
miR-2419-3p	ZBTB7A
miR-2419-3p	ZC2HC1C
miR-2419-3p	ZC3H12C
miR-2419-3p	ZC3H14
miR-2419-3p	ZC3H18
miR-2419-3p	ZC3H3
miR-2419-3p	ZDHHC18
miR-2419-3p	ZDHHC3
miR-2419-3p	ZDHHC7
miR-2419-3p	ZDHHC8
miR-2419-3p	ZEB2
miR-2419-3p	ZER1
miR-2419-3p	ZFAND3
miR-2419-3p	ZFHX2
miR-2419-3p	ZFP36
miR-2419-3p	ZFP36L1
miR-2419-3p	ZFP36L2
miR-2419-3p	ZFP91
miR-2419-3p	ZFPM1
miR-2419-3p	ZFYVE1
miR-2419-3p	ZFYVE28
miR-2419-3p	ZHX3
miR-2419-3p	ZIC5
miR-2419-3p	ZKSCAN1
miR-2419-3p	ZNF180
miR-2419-3p	ZNF202
miR-2419-3p	ZNF276
miR-2419-3p	ZNF319
miR-2419-3p	ZNF329
miR-2419-3p	ZNF385A
miR-2419-3p	ZNF397
miR-2419-3p	ZNF446
miR-2419-3p	ZNF451
miR-2419-3p	ZNF488
miR-2419-3p	ZNF512B
miR-2419-3p	ZNF609
miR-2419-3p	ZNF618
miR-2419-3p	ZNF70
miR-2419-3p	ZNF703
miR-2419-3p	ZNF740
miR-2419-3p	ZNF787
miR-2419-3p	ZNF8
miR-2419-3p	ZNF862
miR-2419-3p	ZSCAN22
miR-2419-3p	ZSWIM4
miR-2419-3p	ZYX

## Sheet: Additional Table 2
Additional Table 2. Biological pathways enriched based on target mRNA genes of miR-2419-3p in the anterior pituitary gland of 12 week old bull calves fed vaying plane of nutrition
enriched pathway	p-value	genes
Axonal Guidance Signaling	1.31826e-07	ACE,ADAM11,ADAMTS10,ADAMTS13,ADAMTS2,AKT2,ARPC2,ARPC5L,BDNF,CRKL,EFNA2,FZD7,GLI2,GNA13,GNAI2,GSK3B,ITGAL,KCNJ12,L1CAM,LIMK1,LIMK2,LINGO1,MAP2K2,MAPK1,MMP17,MMP25,NFATC2,NFATC4,NGEF,NGFR,PAK4,PDGFA,PDGFC,PDIA3,PIK3CD,PIK3R2,PIK3R5,PIK3R6,PLCG1,PLCG2,PLXNA2,PPP3R1,PRKAR1A,PRKAR1B,PRKCA,PRKCG,PTPN11,PXN,RAP2B,RASSF5,RTN4R,SEMA3G,SEMA6C,SLIT3,SUFU,TUBG1,UNC5B,WNT5A,WNT8B
Synaptogenesis Signaling Pathway	3.71535e-07	AKT2,AP2S1,ARPC2,ARPC5L,BDNF,CACNB1,CALM1 (includes others),CDH7,CNTNAP1,CPLX2,CREB3L3,CREB5,CRKL,CTNND1,DNAJC5,EFNA2,EIF4EBP1,GRIN1,GRIN2D,GRM1,GRM4,GSK3B,LIMK1,MAPK1,MAPT,NECTIN1,NLGN2,PIK3CD,PIK3R2,PIK3R5,PIK3R6,PLCG1,PLCG2,PRKAR1A,PRKAR1B,RAB5C,RAP2B,RAPGEF1,RASGRF1,STX1A,SYT7,SYT8
Growth Hormone Signaling	4.7863e-07	IGF2,IGFBP3,MAPK1,ONECUT1,PIK3CD,PIK3R2,PIK3R5,PIK3R6,PLCG1,PLCG2,PRKCA,PRKCG,RPS6KA2,RPS6KA4,SLC2A4,SOCS3,SOCS4
Reelin Signaling in Neurons	5.24807e-07	AKT2,ARHGEF16,ARHGEF4,ARPC2,ARPC5L,BLK,CRKL,GRIN1,GRIN2D,GSK3B,LIMK1,MAP2K2,MAP2K6,MAP3K9,MAPK1,MAPK12,MAPT,NDEL1,PIK3CD,PIK3R2,PIK3R5,PIK3R6,RAPGEF1
Senescence Pathway	6.76083e-07	ACVR2B,AKT2,CACNA1A,CALM1 (includes others),CAPN2,CBX2,CBX7,CBX8,CDC25B,CHEK1,EIF4EBP1,FOXO3,HIPK2,IKBKB,IKBKE,MAP2K2,MAP2K6,MAPK1,MAPK12,MAPKAPK2,NFATC2,NFATC4,PDHX,PHF19,PIK3CD,PIK3R2,PIK3R5,PIK3R6,PPM1L,PPP3R1,PTPA,RAP2B,RASSF5,RPS6KA4,SMAD7,VHL,YPEL3,ZFP36L1
Wnt/Ca+ pathway	1.94984e-06	AXIN1,CREB3L3,CREB5,FZD7,GSK3B,NFATC2,NFATC4,PDE6B,PDE6G,PDIA3,PLCG1,PLCG2,PRKCA,RELA,WNT5A
RhoA Signaling	2.29087e-06	ACTC1,ARHGAP1,ARHGAP35,ARHGAP8/PRR5-ARHGAP8,ARPC2,ARPC5L,CDC42EP1,CDC42EP2,CIT,GNA13,LIMK1,LIMK2,MPRIP,MYLK,MYLK2,NGEF,PIP4K2B,PIP5K1A,PIP5K1C,SEPTIN3,SEPTIN4,SEPTIN8
NGF Signaling	2.34423e-06	AKT2,CREB3L3,CREB5,IKBKB,IKBKE,MAP2K2,MAP3K9,MAPK1,MAPK12,NGFR,PIK3CD,PIK3R2,PIK3R5,PIK3R6,PLCG1,PLCG2,PTPN11,RAP2B,RELA,RPS6KA2,RPS6KA4
Actin Cytoskeleton Signaling	3.23594e-06	ACTC1,APC2,ARHGAP35,ARHGEF4,ARPC2,ARPC5L,CRKL,CSK,GNA13,ITGAL,LIMK1,LIMK2,MAP2K2,MAPK1,MPRIP,MYH10,MYH9,MYLK,MYLK2,PAK4,PDGFA,PDGFC,PIK3CD,PIK3R2,PIK3R5,PIK3R6,PIP5K1A,PIP5K1C,PXN,RAP2B,SSH1,WASF2
CD40 Signaling	3.63078e-06	CD40,IKBKB,IKBKE,JAK3,MAP2K2,MAP2K6,MAPK1,MAPK12,MAPKAPK2,PIK3CD,PIK3R2,PIK3R5,PIK3R6,RELA,TRAF1
B Cell Receptor Signaling	3.71535e-06	AKT2,CALM1 (includes others),CD79B,CREB3L3,CREB5,CSK,GSK3B,IKBKB,IKBKE,MAP2K2,MAP2K6,MAP3K9,MAPK1,MAPK12,NFATC2,NFATC4,PAX5,PIK3CD,PIK3R2,PIK3R5,PIK3R6,PLCG2,POU2F2,PPP3R1,PTPN11,RAP2B,RASSF5,RELA
Insulin Receptor Signaling	5.37032e-06	AKT2,ASIC1,CRKL,EIF4EBP1,FOXO3,GSK3B,GYS1,MAP2K2,MAPK1,PIK3CD,PIK3R2,PIK3R5,PIK3R6,PPP1R3D,PRKAR1A,PRKAR1B,PTPN11,PTPRF,RAP2B,RAPGEF1,SCNN1G,SLC2A4,SOCS3
Estrogen Receptor Signaling	8.31764e-06	AKT2,CACNA1A,CARM1,CREB3L3,CREB5,CTBP2,EIF4EBP1,FOXO3,GNA13,GNAI2,GSK3B,HIF1A,IGF2,IGF2R,JAK3,LIMK1,LIMK2,MAP2K2,MAPK1,MMP17,MMP25,MPRIP,NCOR1,PDGFC,PDIA3,PIK3CD,PIK3R2,PIK3R5,PIK3R6,PLCG1,PLCG2,PRKAR1A,PRKAR1B,PRKCA,PRKCG,RAP2B,RBFOX2,RELA,RUNX2,ZDHHC7
Dopamine-DARPP32 Feedback in cAMP Signaling	8.51138e-06	ATP2A3,CACNA1A,CALM1 (includes others),CREB3L3,CREB5,DRD2,DRD4,GNAI2,GRIN1,GRIN2D,KCNJ1,KCNJ10,KCNJ12,NOS1,PDIA3,PLCG1,PLCG2,PPM1L,PPP1R3D,PPP3R1,PRKAR1A,PRKAR1B,PRKCA,PRKCG,PTPA
Adrenomedullin signaling pathway	1.12202e-05	AKT2,C3,CALM1 (includes others),CSK,GSK3B,HIF1A,KCNN3,MAP2K2,MAP2K6,MAPK1,MAPK12,MAX,MYLK,MYLK2,PDIA3,PIK3CD,PIK3R2,PIK3R5,PIK3R6,PLCG1,PLCG2,PRKAR1A,PRKAR1B,RAP2B,RELA,RXRA,SLC39A7,TFAP2B
ERK/MAPK Signaling	1.8197e-05	CREB3L3,CREB5,CRKL,EIF4EBP1,H3C14,ITGAL,KSR1,MAP2K2,MAPK1,PAK4,PIK3CD,PIK3R2,PIK3R5,PIK3R6,PLA2G4D,PLCG1,PLCG2,PPM1L,PPP1R3D,PRKAR1A,PRKAR1B,PRKCA,PRKCG,PTPA,PXN,RAP2B,RAPGEF1,RPS6KA4
Protein Kinase A Signaling	1.86209e-05	ADD1,ADD2,APEX1,CALM1 (includes others),CDC25B,CREB3L3,CREB5,DHH,EPM2A,GNA13,GNAI2,GSK3B,GYS1,H1-10,H1-2,H3C14,KDELR2,LEF1,MAP2K2,MAPK1,MYH10,MYLK,MYLK2,NFATC2,NFATC4,NGFR,PDE6B,PDE6G,PDIA3,PLCG1,PLCG2,PPP1R3D,PPP3R1,PRKAR1A,PRKAR1B,PRKCA,PRKCG,PTPN11,PTPRF,PXN,PYGB,RELA,SIRPA,TH,TNNI1
Apelin Endothelial Signaling Pathway	3.54813e-05	AKT2,AQP2,CALM1 (includes others),GNA13,GNAI2,HDAC4,HIF1A,KLF2,MAP2K2,MAPK1,MAPK12,PIK3CD,PIK3R2,PIK3R5,PIK3R6,PRKCA,PRKCG,RAP2B,RELA
Role of Macrophages, Fibroblasts and Endothelial Cells in Rheumatoid Arthritis	3.80189e-05	AKT2,APC2,AXIN1,CALM1 (includes others),CREB3L3,CREB5,FZD7,GSK3B,IKBKB,IKBKE,LEF1,MAP2K2,MAP2K6,MAPK1,MAPKAPK2,NFATC2,NFATC4,NGFR,PDGFA,PDGFC,PDIA3,PIK3CD,PIK3R2,PIK3R5,PIK3R6,PLCG1,PLCG2,PPP3R1,PRKCA,PRKCG,RAP2B,RELA,SOCS3,SOST,TRAF1,WNT5A,WNT8B
Gαq Signaling	4.0738e-05	AKT2,CALM1 (includes others),CSK,GRM1,GSK3B,GYS1,IKBKB,IKBKE,MAP2K2,MAPK1,NFATC2,NFATC4,PIK3CD,PIK3R2,PIK3R5,PIK3R6,PLCG1,PLCG2,PLD4,PPP3R1,PRKCA,PRKCG,RELA
Opioid Signaling Pathway	4.7863e-05	AKT2,AP2S1,BLK,CACNA1A,CACNA2D2,CACNB1,CALM1 (includes others),CAMK1D,CREB3L3,CREB5,FOSB,GNAI2,GRIN1,GRIN2D,GRK3,GSK3B,MAP2K2,MAP2K6,MAPK1,MAPK12,NOS1,NPBWR1,PPP3R1,PRKAR1A,PRKAR1B,PRKCA,PRKCG,RAP2B,RPS6KA2,RPS6KA4,TH
VEGF Signaling	5.37032e-05	ACTC1,AKT2,FOXO3,HIF1A,MAP2K2,MAPK1,PDGFC,PIK3CD,PIK3R2,PIK3R5,PIK3R6,PLCG1,PLCG2,PRKCA,PTPN11,PXN,RAP2B
Semaphorin Neuronal Repulsive Signaling Pathway	5.49541e-05	AKT2,GSK3B,ITGAL,LIMK1,LIMK2,MAP2K2,MAP2K6,MAPT,MPRIP,PAK4,PIK3CD,PIK3R2,PIK3R5,PIK3R6,PIP5K1C,PLCG1,PLCG2,PLXNA2,PRKAR1A,PRKAR1B,SEMA6C
G-Protein Coupled Receptor Signaling	6.30957e-05	ADRA2B,AKT2,APEX1,AVPR2,CREB3L3,CREB5,DRD2,DRD4,FFAR3,GABBR1,GLP1R,GNAI2,GRM1,GRM4,HTR6,IKBKB,IKBKE,MAP2K2,MAPK1,PDE6B,PDE6G,PIK3CD,PIK3R2,PIK3R5,PIK3R6,PRKAR1A,PRKAR1B,PRKCA,PRKCG,RAP2B,RELA,S1PR1,VIPR1
HGF Signaling	6.45654e-05	AKT2,CRKL,ITGAL,MAP2K2,MAP3K9,MAPK1,MAPK12,PIK3CD,PIK3R2,PIK3R5,PIK3R6,PLCG1,PLCG2,PRKCA,PRKCG,PTPN11,PXN,RAP2B,RAPGEF1
CD28 Signaling in T Helper Cells	7.24436e-05	AKT2,ARPC2,ARPC5L,CALM1 (includes others),CSK,IKBKB,IKBKE,MAP2K2,MAPK12,NFATC2,NFATC4,PIK3CD,PIK3R2,PIK3R5,PIK3R6,PLCG1,PPP3R1,PTPN11,RELA
iCOS-iCOSL Signaling in T Helper Cells	7.24436e-05	AKT2,CALM1 (includes others),CD40,CSK,ICOSLG/LOC102723996,IKBKB,IKBKE,NFATC2,NFATC4,PIK3CD,PIK3R2,PIK3R5,PIK3R6,PLCG1,PLEKHA1,PLEKHA4,PPP3R1,RELA
Role of Osteoblasts, Osteoclasts and Chondrocytes in Rheumatoid Arthritis	7.24436e-05	AKT2,APC2,AXIN1,BMPR1A,CALM1 (includes others),FZD7,GSK3B,IKBKB,IKBKE,LEF1,MAP2K6,MAPK1,MAPK12,NFATC2,NFATC4,NGFR,PIK3CD,PIK3R2,PIK3R5,PIK3R6,PPP3R1,RELA,RUNX2,SMURF1,SOST,TNFRSF11A,WNT5A,WNT8B
Signaling by Rho Family GTPases	7.58578e-05	ACTC1,ARHGEF16,ARHGEF4,ARPC2,ARPC5L,CDC42EP1,CDC42EP2,CDH7,CIT,GNA13,GNAI2,ITGAL,LIMK1,LIMK2,MAP2K2,MAP3K9,MAPK1,MAPK12,MYLK,PAK4,PIK3CD,PIK3R2,PIK3R5,PIK3R6,PIP4K2B,PIP5K1A,PIP5K1C,RELA,SEPTIN3,SEPTIN4,SEPTIN8
IL-17A Signaling in Airway Cells	8.12831e-05	AKT2,GSK3B,IKBKB,IKBKE,JAK3,MAP2K2,MAPK1,MAPK12,PIK3CD,PIK3R2,PIK3R5,PIK3R6,RELA
Leptin Signaling in Obesity	8.12831e-05	AKT2,MAP2K2,MAPK1,PDIA3,PIK3CD,PIK3R2,PIK3R5,PIK3R6,PLCG1,PLCG2,PRKAR1A,PRKAR1B,PTPN11,SOCS3
CNTF Signaling	8.91251e-05	CNTF,CNTFR,MAP2K2,MAPK1,PIK3CD,PIK3R2,PIK3R5,PIK3R6,PTPN11,RAP2B,RPS6KA2,RPS6KA4
FGF Signaling	9.33254e-05	AKT2,CREB3L3,CREB5,CRKL,MAP2K6,MAPK1,MAPK12,MAPKAPK2,PIK3CD,PIK3R2,PIK3R5,PIK3R6,PLCG1,PRKCA,PTPN11
ErbB Signaling	0.0001	GSK3B,MAP2K2,MAP2K6,MAPK1,MAPK12,NRG2,PAK4,PIK3CD,PIK3R2,PIK3R5,PIK3R6,PLCG1,PLCG2,PRKCA,PRKCG,RAP2B
CCR3 Signaling in Eosinophils	0.0001	CALM1 (includes others),CCL24,GNAI2,LIMK1,LIMK2,MAP2K2,MAPK1,MAPK12,MPRIP,MYLK,PAK4,PIK3CD,PIK3R2,PIK3R5,PIK3R6,PLA2G4D,PRKCA,PRKCG,RAP2B
FAK Signaling	0.000102329	ACTC1,AKT2,CAPN2,CSK,ITGAL,MAP2K2,MAPK1,PAK4,PIK3CD,PIK3R2,PIK3R5,PIK3R6,PLCG1,PLCG2,PXN,RAP2B,TNS1
Ephrin Receptor Signaling	0.000107152	AKT2,ARPC2,ARPC5L,AXIN1,CREB3L3,CREB5,CRKL,EFNA2,GNA13,GNAI2,GRIN1,GRIN2D,ITGAL,LIMK1,LIMK2,MAP2K2,MAPK1,NGEF,PAK4,PDGFA,PDGFC,PTPN11,PXN,RAP2B,RAPGEF1
Neurotrophin/TRK Signaling	0.000112202	BDNF,CREB3L3,CREB5,MAP2K2,MAP2K6,MAPK1,NGFR,PIK3CD,PIK3R2,PIK3R5,PIK3R6,PLCG1,PTPN11,RAP2B
Integrin Signaling	0.000120226	ACTC1,AKT2,ARF6,ARPC2,ARPC5L,CAPN2,CRKL,CTTN,GSK3B,ITGAL,MAP2K2,MAPK1,MPRIP,MYLK,MYLK2,PAK4,PIK3CD,PIK3R2,PIK3R5,PIK3R6,PLCG1,PLCG2,PXN,RAP2B,RAPGEF1,TNK2,ZYX
Aldosterone Signaling in Epithelial Cells	0.000128825	ASIC1,DNAJB1,DNAJB13,DNAJC27,DNAJC5,DNAJC5G,HSPA4,MAP2K2,MAPK1,PDIA3,PIK3CD,PIK3R2,PIK3R5,PIK3R6,PIP4K2B,PIP5K1A,PIP5K1C,PLCG1,PLCG2,PRKCA,PRKCG,SCNN1G
T Cell Receptor Signaling	0.000128825	CALM1 (includes others),CSK,IKBKB,IKBKE,MAP2K2,MAPK1,NFATC2,NFATC4,PIK3CD,PIK3R2,PIK3R5,PIK3R6,PLCG1,PPP3R1,RAP2B,RELA,SHB
HIF1α Signaling	0.000158489	AKT2,APEX1,CAMK1D,EIF4EBP1,HIF1A,HK1,HSPA4,IGF2,MAP2K2,MAP2K6,MAPK1,MMP17,MMP25,PDGFC,PIK3CD,PIK3R2,PIK3R5,PIK3R6,PLCG1,PLCG2,PPP3R1,PRKCA,PRKCG,RAP2B,SLC2A4,VHL
CREB Signaling in Neurons	0.000165959	ADCYAP1R1,ADGRB1,ADRA2B,AKT2,AVPR2,BDKRB2,BMPR1A,CACNA1A,CACNA2D2,CACNB1,CALM1 (includes others),CCR7,CELSR2,CREB3L3,CREB5,CX3CR1,DRD2,DRD4,FFAR3,FZD7,GABBR1,GLP1R,GLP2R,GNA13,GNAI2,GPR132,GPR153,GPR26,GPR88,GPRC5A,GRIN1,GRIN2D,GRM1,GRM4,HTR6,IGF2R,MAP2K2,MAPK1,NGFR,NPBWR1,NTSR1,PDIA3,PIK3CD,PIK3R2,PIK3R5,PIK3R6,PLCG1,PLCG2,POLR2J2/POLR2J3,PRKAR1A,PRKAR1B,PRKCA,PRKCG,RAP2B,S1PR1,TNFRSF11A,VIPR1
Calcium Signaling	0.00017378	ACTC1,ATP2A3,ATP2B2,ATP2B4,CACNA1A,CACNA2D2,CACNB1,CALM1 (includes others),CAMK1D,CREB3L3,CREB5,GRIN1,GRIN2D,HDAC11,HDAC4,MAPK1,MYH10,MYH9,NFATC2,NFATC4,PPP3R1,PRKAR1A,PRKAR1B,RAP2B,SLC8A2,TNNI1
Chemokine Signaling	0.000194984	CALM1 (includes others),CAMK1D,CCL24,GNAI2,LIMK1,LIMK2,MAP2K2,MAPK1,MAPK12,MPRIP,PLCG1,PLCG2,PRKCA,RAP2B
Natural Killer Cell Signaling	0.00020893	AKT2,COL11A2,HSPA4,ITGAL,JAK3,LIMK1,LIMK2,MAP2K2,MAP3K9,MAPK1,MAPK12,NFATC2,NFATC4,PAK4,PIK3CD,PIK3R2,PIK3R5,PIK3R6,PLCG1,PLCG2,PTPN11,PXN,RAP2B,RASSF5,RELA
Rac Signaling	0.000223872	ANK1,ARPC2,ARPC5L,ITGAL,LIMK1,LIMK2,MAP2K2,MAPK1,PAK4,PIK3CD,PIK3R2,PIK3R5,PIK3R6,PIP4K2B,PIP5K1A,PIP5K1C,RAP2B,RELA
Prolactin Signaling	0.000223872	MAP2K2,MAPK1,PIK3CD,PIK3R2,PIK3R5,PIK3R6,PLCG1,PLCG2,PRKCA,PRKCG,PTPN11,RAP2B,SOCS3,SOCS4
Melatonin Signaling	0.000239883	CALM1 (includes others),GNAI2,MAP2K2,MAP2K6,MAPK1,PDIA3,PLCG1,PLCG2,PRKAR1A,PRKAR1B,PRKCA,PRKCG,SLC2A4
Thrombopoietin Signaling	0.000245471	MAP2K2,MAPK1,PIK3CD,PIK3R2,PIK3R5,PIK3R6,PLCG1,PLCG2,PRKCA,PRKCG,PTPN11,RAP2B
PEDF Signaling	0.00025704	AKT2,BDNF,DOCK3,IKBKB,IKBKE,MAPK1,MAPK12,PIK3CD,PIK3R2,PIK3R5,PIK3R6,RAP2B,RELA,WASF2
Corticotropin Releasing Hormone Signaling	0.000288403	BDNF,CACNA1A,CACNA2D2,CACNB1,CALM1 (includes others),CREB3L3,CREB5,GLI2,GNAI2,MAP2K2,MAPK1,MAPK12,NOS1,PLCG1,PLCG2,PRKAR1A,PRKAR1B,PRKCA,PRKCG,SLC39A7
LPS-stimulated MAPK Signaling	0.000295121	IKBKB,IKBKE,MAP2K2,MAP2K6,MAPK1,MAPK12,PIK3CD,PIK3R2,PIK3R5,PIK3R6,PRKCA,PRKCG,RAP2B,RELA
IGF-1 Signaling	0.000331131	AKT2,FOXO3,IGFBP3,MAP2K2,MAPK1,PIK3CD,PIK3R2,PIK3R5,PIK3R6,PRKAR1A,PRKAR1B,PTPN11,PXN,RAP2B,SOCS3,SOCS4
PTEN Signaling	0.000346737	AKT2,BCL2L11,BMPR1A,FOXO3,GSK3B,IGF2R,IKBKB,IKBKE,ITGAL,MAP2K2,MAPK1,MCRS1,NGFR,PIK3CD,PIK3R2,PIK3R5,RAP2B,RELA,TNFRSF11A
fMLP Signaling in Neutrophils	0.000398107	ARPC2,ARPC5L,CALM1 (includes others),GNAI2,MAP2K2,MAPK1,NFATC2,NFATC4,PIK3CD,PIK3R2,PIK3R5,PIK3R6,PPP3R1,PRKCA,PRKCG,RAP2B,RELA
14-3-3-mediated Signaling	0.00040738	AKT2,EDC3,GSK3B,MAP2K2,MAPK1,MAPK12,MAPT,PDIA3,PIK3CD,PIK3R2,PIK3R5,PIK3R6,PLCG1,PLCG2,PRKCA,PRKCG,RAP2B,TUBG1
PAK Signaling	0.000416869	ITGAL,LIMK1,LIMK2,MAP2K2,MAPK1,MAPK12,MYLK,PAK4,PDGFA,PDGFC,PIK3CD,PIK3R2,PIK3R5,PIK3R6,PXN,RAP2B
Macropinocytosis Signaling	0.000416869	ANKFY1,ARF6,PDGFA,PDGFC,PIK3CD,PIK3R2,PIK3R5,PIK3R6,PLCG1,PLCG2,PRKCA,PRKCG,RAP2B
PDGF Signaling	0.00042658	CRKL,JAK3,MAP2K2,MAPK1,PDGFA,PDGFC,PIK3CD,PIK3R2,PIK3R5,PIK3R6,PLCG1,PLCG2,PRKCA,RAP2B
ErbB4 Signaling	0.000436516	MAP2K2,MAPK1,NRG2,PIK3CD,PIK3R2,PIK3R5,PIK3R6,PLCG1,PLCG2,PRKCA,PRKCG,RAP2B
Renin-Angiotensin Signaling	0.00047863	ACE,MAP2K2,MAPK1,MAPK12,PAK4,PIK3CD,PIK3R2,PIK3R5,PIK3R6,PLCG1,PLCG2,PRKAR1A,PRKAR1B,PRKCA,PRKCG,RAP2B,RELA
p70S6K Signaling	0.000501187	AKT2,CD79B,GNAI2,MAP2K2,MAPK1,MAPT,PDIA3,PIK3CD,PIK3R2,PIK3R5,PIK3R6,PLCG1,PLCG2,PPM1L,PRKCA,PRKCG,PTPA,RAP2B
IL-3 Signaling	0.00060256	AKT2,CRKL,MAP2K2,MAPK1,PIK3CD,PIK3R2,PIK3R5,PIK3R6,PPP3R1,PRKCA,PRKCG,RAP2B,RAPGEF1
JAK/Stat Signaling	0.000691831	AKT2,JAK3,MAP2K2,MAPK1,PIK3CD,PIK3R2,PIK3R5,PIK3R6,PTPN11,RAP2B,RELA,SOCS3,SOCS4
ILK Signaling	0.000724436	ACTC1,AKT2,CREB3L3,CREB5,GSK3B,HIF1A,LEF1,LIMS2,MAP2K6,MAPK1,MAPK12,MYH10,MYH9,PDGFC,PIK3CD,PIK3R2,PIK3R5,PIK3R6,PPM1L,PTPA,PXN,RELA,RPS6KA4
UVB-Induced MAPK Signaling	0.000724436	EIF4EBP1,H3C14,MAPK1,MAPK12,PIK3CD,PIK3R2,PIK3R5,PIK3R6,PRKCA,PRKCG
Germ Cell-Sertoli Cell Junction Signaling	0.001	ACTC1,AXIN1,CTNND1,EPN1,LIMK1,LIMK2,MAP2K2,MAP2K6,MAP3K9,MAPK1,MAPK12,MTMR2,PAK4,PIK3CD,PIK3R2,PIK3R5,PIK3R6,PXN,RAP2B,TUBG1,ZYX
IL-6 Signaling	0.00102329	AKT2,IKBKB,IKBKE,MAP2K2,MAP2K6,MAPK1,MAPK12,MAPKAPK2,NGFR,PIK3CD,PIK3R2,PIK3R5,PIK3R6,PTPN11,RAP2B,RELA,SOCS3
PI3K/AKT Signaling	0.00109648	AKT2,EIF4EBP1,FOXO3,GSK3B,GYS1,IFNAR1,IFNLR1,IKBKB,IKBKE,IL20RB,IL22RA1,ITGAL,JAK3,MAP2K2,MAPK1,PIK3CD,PIK3R2,PPM1L,PTPA,RAP2B,RELA,RHEB
Thrombin Signaling	0.00109648	AKT2,ARHGEF16,ARHGEF4,CAMK1D,GATA2,GNA13,GNAI2,IKBKB,MAP2K2,MAPK1,MAPK12,MPRIP,MYLK,PDIA3,PIK3CD,PIK3R2,PIK3R5,PIK3R6,PLCG1,PLCG2,PRKCA,PRKCG,RAP2B,RELA
Sonic Hedgehog Signaling	0.00112202	DYRK1A,DYRK1B,GLI2,GSK3B,PRKAR1A,PRKAR1B,SUFU
α-Adrenergic Signaling	0.0011749	CALM1 (includes others),GNAI2,GYS1,MAP2K2,MAPK1,PLCG1,PLCG2,PRKAR1A,PRKAR1B,PRKCA,PRKCG,PYGB,RAP2B,SLC8A2
Fc Epsilon RI Signaling	0.00123027	AKT2,MAP2K2,MAP2K6,MAPK1,MAPK12,PIK3CD,PIK3R2,PIK3R5,PIK3R6,PLA2G4D,PLCG1,PLCG2,PRKCA,PRKCG,PTPN11,RAP2B
Superpathway of Inositol Phosphate Compounds	0.00134896	CDC25B,DOT1L,ITPKC,MTMR2,NUDT3,PDXP,PIK3CD,PIK3R2,PIK3R5,PIK3R6,PIP4K2B,PIP5K1A,PIP5K1C,PLCG1,PLCG2,PPFIA3,PPTC7,PTPA,PTPN11,PTPRF,SIRPA,SOCS3,TNS3
Ephrin A Signaling	0.00138038	EFNA2,LIMK1,NGEF,NGFR,PIK3CD,PIK3R2,PIK3R5,PIK3R6,PTPN11
NF-κB Activation by Viruses	0.00141254	AKT2,IKBKB,IKBKE,MAPK1,PIK3CD,PIK3R2,PIK3R5,PIK3R6,PRKCA,PRKCG,RAP2B,RELA
Regulation Of The Epithelial Mesenchymal Transition By Growth Factors Pathway	0.00144544	AKT2,FOXC2,GSK3B,IKBKB,IKBKE,JAK3,MAP2K2,MAP2K6,MAPK1,MAPK12,NGFR,PDGFA,PDGFC,PIK3CD,PIK3R2,PIK3R5,PIK3R6,PTPN11,RAP2B,RELA,SMURF1,ZEB2
Neuroinflammation Signaling Pathway	0.00144544	ACVR2B,AKT2,BDNF,CD40,CNTF,CREB3L3,CREB5,CX3CR1,GABBR1,GRIN1,GRIN2D,GSK3B,IKBKB,IKBKE,JAK3,MAPK1,MAPK12,MAPT,NFATC2,NFATC4,PIK3CD,PIK3R2,PIK3R5,PIK3R6,PLA2G4D,PLCG1,PLCG2,PPP3R1,PRKCG,PYCARD,RELA
Role of NANOG in Mammalian Embryonic Stem Cell Pluripotency	0.00147911	AKT2,AXIN1,BMPR1A,CDX2,FZD7,GSK3B,JAK3,MAP2K2,MAPK1,PIK3CD,PIK3R2,PIK3R5,PIK3R6,RAP2B,WNT5A,WNT8B
AMPK Signaling	0.00151356	ACACA,ADRA2B,AKT2,CREB3L3,CREB5,DPF1,EIF4EBP1,FOXO3,GYS1,MAPK1,MAPK12,PFKL,PIK3CD,PIK3R2,PIK3R5,PIK3R6,PPM1L,PRKAR1A,PRKAR1B,PTPA,RAB22A,RAB7A,SLC2A4,SMARCD1
Salvage Pathways of Pyrimidine Ribonucleotides	0.00158489	AKT2,APOBEC3F,DAPK1,DYRK1A,FAM20B,LIMK1,LIMK2,MAP2K2,MAP2K6,MAP3K9,MAPK1,PRPF4B,UCK1,UCK2
UVA-Induced MAPK Signaling	0.00158489	MAPK1,MAPK12,PARP10,PDIA3,PIK3CD,PIK3R2,PIK3R5,PIK3R6,PLCG1,PLCG2,PRKCA,RAP2B,RPS6KA2,RPS6KA4
3-phosphoinositide Biosynthesis	0.00162181	CDC25B,DOT1L,MTMR2,NUDT3,PDXP,PIK3CD,PIK3R2,PIK3R5,PIK3R6,PIP4K2B,PIP5K1A,PIP5K1C,PPFIA3,PPTC7,PTPA,PTPN11,PTPRF,SIRPA,SOCS3,TNS3
Ceramide Signaling	0.00169824	AKT2,CTSD,KSR1,NGFR,PIK3CD,PIK3R2,PIK3R5,PIK3R6,PPM1L,PTPA,RAP2B,RELA,S1PR1
PKCθ Signaling in T Lymphocytes	0.0017378	CACNA1A,CACNA2D2,CACNB1,IKBKB,IKBKE,MAP3K9,MAPK1,NFATC2,NFATC4,PIK3CD,PIK3R2,PIK3R5,PIK3R6,PLCG1,PLCG2,POU2F1,PPP3R1,RAP2B,RELA
IL-7 Signaling Pathway	0.00177828	AKT2,BAK1,FOXO3,GSK3B,JAK3,MAPK1,MAPK12,PAX5,PIK3CD,PIK3R2,PIK3R5,PIK3R6
Remodeling of Epithelial Adherens Junctions	0.0018197	ACTC1,ARF6,ARPC2,ARPC5L,CTNND1,DNM2,MAPRE3,RAB5C,RAB7A,TUBG1,ZYX
IL-12 Signaling and Production in Macrophages	0.00186209	AKT2,CD40,IKBKB,IKBKE,MAP2K2,MAPK1,MAPK12,ORM1,PIK3CD,PIK3R2,PIK3R5,PIK3R6,PRKCA,PRKCG,RAB7A,RELA,RXRA
April Mediated Signaling	0.00186209	IKBKB,IKBKE,MAPK1,MAPK12,NFATC2,NFATC4,RELA,TRAF1
Role of NFAT in Regulation of the Immune Response	0.00204174	AKT2,CALM1 (includes others),CD79B,GNA13,GNAI2,GSK3B,IKBKB,IKBKE,MAP2K2,MAPK1,NFATC2,NFATC4,PIK3CD,PIK3R2,PIK3R5,PIK3R6,PLCG1,PLCG2,PPP3R1,RAP2B,RELA
4-1BB Signaling in T Lymphocytes	0.0020893	IKBKB,IKBKE,MAP2K2,MAPK1,MAPK12,RELA,TRAF1
Regulation of IL-2 Expression in Activated and Anergic T Lymphocytes	0.0020893	CALM1 (includes others),IKBKB,IKBKE,MAP2K2,MAPK1,MAPK12,NFATC2,NFATC4,PLCG1,PLCG2,PPP3R1,RAP2B,RELA
B Cell Activating Factor Signaling	0.00218776	IKBKB,IKBKE,MAPK1,MAPK12,NFATC2,NFATC4,RELA,TRAF1
MSP-RON Signaling In Macrophages Pathway	0.00234423	CREB3L3,CREB5,IKBKB,IKBKE,KLK5,KLK9,MAPK1,PIK3CD,PIK3R2,PIK3R5,PIK3R6,RAP2B,RELA,SOCS3,ST14
IL-9 Signaling	0.00251189	JAK3,PIK3CD,PIK3R2,PIK3R5,PIK3R6,RELA,SOCS3
IL-2 Signaling	0.0025704	AKT2,JAK3,MAP2K2,MAPK1,PIK3CD,PIK3R2,PIK3R5,PIK3R6,PTPN11,RAP2B
GNRH Signaling	0.00269153	CACNA1A,CACNA2D2,CACNB1,CALM1 (includes others),CREB3L3,CREB5,GNAI2,MAP2K2,MAP2K6,MAP3K9,MAPK1,MAPK12,PAK4,PRKAR1A,PRKAR1B,PRKCA,PRKCG,PXN,RAP2B,RELA
PPAR Signaling	0.0030903	IKBKB,IKBKE,MAP2K2,MAPK1,NCOR1,NGFR,NR1H3,PDGFA,PDGFC,PPARA,PPARD,RAP2B,RELA,RXRA
Fcγ Receptor-mediated Phagocytosis in Macrophages and Monocytes	0.0030903	ACTC1,AKT2,ARF6,ARPC2,ARPC5L,MAPK1,PIK3R2,PIP5K1A,PLCG1,PLD4,PRKCA,PRKCG,PXN
Regulation Of The Epithelial Mesenchymal Transition In Development Pathway	0.00338844	AXIN1,FZD7,GLI2,GSK3B,HIF1A,JAG1,LEF1,LOX,RELA,SUFU,WNT5A,WNT8B
Synaptic Long Term Depression	0.00346737	CACNA1A,CACNA2D2,CACNB1,GNA13,GNAI2,GRM1,GRM4,LCAT,MAP2K2,MAPK1,NOS1,PDIA3,PLA2G4D,PLCG1,PLCG2,PPM1L,PRKCA,PRKCG,PTPA,RAP2B,SLC39A7
NRF2-mediated Oxidative Stress Response	0.00346737	ACTC1,CDC34,DNAJB1,DNAJB13,DNAJC5,DNAJC5G,FKBP5,GSK3B,MAFG,MAFK,MAP2K2,MAP2K6,MAPK1,PIK3CD,PIK3R2,PIK3R5,PIK3R6,PRKCA,PRKCG,RAP2B,SOD3
Sirtuin Signaling Pathway	0.00346737	APEX1,ATG7,ATG9B,BCL2L11,DOT1L,FOXO3,GSK3B,H1-10,H1-2,H3C14,HIF1A,MAPK1,MAPK12,NDRG1,NDUFA11,NDUFA4L2,NDUFAF2,NDUFS7,NR1H3,PAM16,POLR1E,PPARA,RELA,SF3A1,SOD3,TIMM22,TIMM8A,TOMM40,XRCC6
IL-23 Signaling Pathway	0.00354813	AKT2,HIF1A,PIK3CD,PIK3R2,PIK3R5,PIK3R6,RELA,SOCS3
Telomerase Signaling	0.00363078	AKT2,HDAC11,HDAC4,MAP2K2,MAPK1,PIK3CD,PIK3R2,PIK3R5,PIK3R6,POT1,PPM1L,PTPA,RAP2B,TPP1
BMP signaling pathway	0.00371535	BMPR1A,MAP2K2,MAPK1,MAPK12,PITX2,PRKAR1A,PRKAR1B,RAP2B,RELA,RUNX2,SMAD7,SMURF1
cAMP-mediated signaling	0.00398107	ADRA2B,APEX1,AVPR2,CALM1 (includes others),CAMK1D,CREB3L3,CREB5,DRD2,DRD4,FFAR3,GABBR1,GLP1R,GNAI2,GRM4,HTR6,MAP2K2,MAPK1,PDE6B,PDE6G,PPP3R1,PRKAR1A,PRKAR1B,S1PR1,VIPR1
FcγRIIB Signaling in B Lymphocytes	0.00398107	CACNA1A,CACNA2D2,CACNB1,CD79B,MAPK12,PIK3CD,PIK3R2,PIK3R5,PIK3R6,PLCG2,RAP2B
IL-15 Signaling	0.00398107	AKT2,JAK3,MAP2K2,MAPK1,MAPK12,PIK3CD,PIK3R2,PIK3R5,PIK3R6,RAP2B,RELA
Angiopoietin Signaling	0.00398107	AKT2,IKBKB,IKBKE,PAK4,PIK3CD,PIK3R2,PIK3R5,PIK3R6,PTPN11,RAP2B,RELA
CDK5 Signaling	0.00398107	BDNF,CACNA1A,FOSB,MAP2K2,MAPK1,MAPK12,MAPT,NGFR,PPM1L,PPP1R3D,PRKAR1A,PRKAR1B,PTPA,RAP2B
iNOS Signaling	0.0040738	CALM1 (includes others),HMGA1,IKBKB,IKBKE,JAK3,MAPK1,MAPK12,RELA
ErbB2-ErbB3 Signaling	0.00416869	GSK3B,JAK3,MAP2K2,MAPK1,NRG2,PIK3CD,PIK3R2,PIK3R5,PIK3R6,RAP2B
Acute Phase Response Signaling	0.0042658	AKT2,C2,C3,F8,IKBKB,IKBKE,MAP2K2,MAP2K6,MAPK1,MAPK12,NGFR,ORM1,PIK3CD,PIK3R2,PTPN11,RAP2B,RBP1,RELA,SOCS3,SOCS4
EGF Signaling	0.0042658	AKT2,MAPK1,MAPK12,PIK3CD,PIK3R2,PIK3R5,PIK3R6,PLCG1,PRKCA
GDNF Family Ligand-Receptor Interactions	0.00436516	GFRA2,MAP2K2,MAPK1,MAPK12,PIK3CD,PIK3R2,PIK3R5,PIK3R6,PLCG1,PLCG2,RAP2B
Sertoli Cell-Sertoli Cell Junction Signaling	0.00467735	ACTC1,AKT2,AXIN1,CLDN15,CLDN19,EPN1,GSK3B,ITGAL,MAP2K2,MAP3K9,MAPK1,MAPK12,MTMR2,NECTIN1,NOS1,PRKAR1A,PRKAR1B,RAP2B,SPTBN1,SPTBN2,TUBG1
PFKFB4 Signaling Pathway	0.00467735	CREB3L3,CREB5,HK1,MAP2K2,MAP2K6,MAPK1,PRKAR1A,PRKAR1B
G Beta Gamma Signaling	0.00489779	AKT2,CACNA1A,CACNA2D2,CACNB1,DNM2,GNA13,GNAI2,MAPK1,PLCG1,PLCG2,PRKAR1A,PRKAR1B,PRKCA,PRKCG,RAP2B
eNOS Signaling	0.00524807	AKT2,AQP10,AQP2,BDKRB2,CALM1 (includes others),DNM2,HSPA4,PDGFC,PIK3CD,PIK3R2,PIK3R5,PIK3R6,PLCG1,PLCG2,PRKAR1A,PRKAR1B,PRKCA,PRKCG
nNOS Signaling in Neurons	0.00537032	CALM1 (includes others),CAPN2,GRIN1,GRIN2D,NOS1,PPP3R1,PRKCA,PRKCG
Dendritic Cell Maturation	0.00537032	AKT2,CCR7,CD40,COL11A2,CREB3L3,CREB5,IFNAR1,IKBKB,IKBKE,MAPK1,MAPK12,NGFR,PDIA3,PIK3CD,PIK3R2,PIK3R5,PIK3R6,PLCG1,PLCG2,RELA
HOTAIR Regulatory Pathway	0.00562341	AKT2,ATG7,ATXN1,FOXM1,H3C14,LEF1,MEX3B,MMP17,MMP25,PIK3CD,PIK3R2,PIK3R5,PIK3R6,RCOR1,RELA,STK38,WNT5A,WNT8B
Gap Junction Signaling	0.00588844	ACTC1,AKT2,DRD2,GNAI2,MAP2K2,MAPK1,PDIA3,PIK3CD,PIK3R2,PIK3R5,PIK3R6,PLCG1,PLCG2,PPP3R1,PRKAR1A,PRKAR1B,PRKCA,PRKCG,RAP2B,SLC39A7,TUBG1
BEX2 Signaling Pathway	0.00588844	AKT2,BAK1,GSK3B,HIF1A,LEF1,MAPK12,NGFR,PDGFC,PPM1L,PTPA,RELA
Iron homeostasis signaling pathway	0.00616595	ACO2,ATP6V0E2,ATP6V1B2,ATP6V1C2,ATP6V1G3,BMPR1A,CREB3L3,CUL1,FECH,FXN,HIF1A,HIF3A,JAK3,LYRM4,MAPK1,PDGFA
IL-8 Signaling	0.00660693	AKT2,EIF4EBP1,GNA13,GNAI2,IKBKB,IKBKE,LIMK1,LIMK2,MAP2K2,MAPK1,MAPK12,PDGFC,PIK3CD,PIK3R2,PIK3R5,PIK3R6,PLD4,PRKCA,PRKCG,RAP2B,RELA
T Cell Exhaustion Signaling Pathway	0.00660693	ACVR2B,AKT2,FOXP1,IFNAR1,JAK3,MAPK1,MAPK12,NFATC2,NFATC4,PIK3CD,PIK3R2,PIK3R5,PIK3R6,PLCG1,PLCG2,PPM1L,PTPA,PTPN11,RAP2B
Agrin Interactions at Neuromuscular Junction	0.00707946	ACTC1,CTTN,DAG1,MAPK1,MAPK12,NRG2,PAK4,PKLR,PXN,RAP2B
GM-CSF Signaling	0.00707946	AKT2,MAP2K2,MAPK1,PIK3CD,PIK3R2,PIK3R5,PIK3R6,PPP3R1,PTPN11,RAP2B
RhoGDI Signaling	0.00724436	ACTC1,ARHGAP1,ARHGAP35,ARHGAP8/PRR5-ARHGAP8,ARHGEF16,ARHGEF4,ARPC2,ARPC5L,CDH7,GNA13,GNAI2,ITGAL,LIMK1,LIMK2,PAK4,PIP4K2B,PIP5K1A,PIP5K1C,PRKCA,WASF2
Amyloid Processing	0.00776247	AKT2,CAPN2,GSK3B,MAPK1,MAPK12,MAPT,PRKAR1A,PRKAR1B
Neuregulin Signaling	0.00794328	AKT2,CRKL,ITGAL,MAP2K2,MAPK1,NRG2,PIK3R2,PLCG1,PLCG2,PRKCA,PRKCG,PTPN11,RAP2B
Sphingosine-1-phosphate Signaling	0.00812831	AKT2,GNA13,GNAI2,MAPK1,PDGFA,PDGFC,PDIA3,PIK3CD,PIK3R2,PIK3R5,PIK3R6,PLCG1,PLCG2,S1PR1
White Adipose Tissue Browning Pathway	0.00812831	BDNF,CACNA1A,CACNA2D2,CACNB1,CREB3L3,CREB5,CTBP2,FOXC2,MAPK1,MAPK12,PPARA,PRKAR1A,PRKAR1B,RXRA,THRA
Clathrin-mediated Endocytosis Signaling	0.00912011	ACTC1,AP2S1,ARF6,ARPC2,ARPC5L,CTTN,DNM2,EPN1,NUMB,ORM1,PDGFA,PDGFC,PIK3CD,PIK3R2,PIK3R5,PIK3R6,PIP5K1C,PPP3R1,RAB5C,RAB7A
Xenobiotic Metabolism General Signaling Pathway	0.00912011	AKT2,MAP2K2,MAP2K6,MAP3K9,MAPK1,MAPK12,NR1H3,PIK3CD,PIK3R2,PIK3R5,PIK3R6,PPARA,PRKCA,PRKCG,RAP2B,RXRA
Gα12/13 Signaling	0.00933254	AKT2,CDH7,GNA13,IKBKB,IKBKE,MAP2K2,MAPK1,MAPK12,PIK3CD,PIK3R2,PIK3R5,PIK3R6,PXN,RAP2B,RELA
RAR Activation	0.00954993	AKT2,CARM1,CSK,DPF1,IGFBP3,MAPK1,MAPK12,MAPKAPK2,NCOR1,PIK3CD,PIK3R2,PRKAR1A,PRKAR1B,PRKCA,PRKCG,RBP1,RELA,RXRA,SMAD7,SMARCD1
TGF-β Signaling	0.00977237	ACVR2B,BMPR1A,INHBB,MAP2K2,MAP2K6,MAPK1,MAPK12,PITX2,RAP2B,RUNX2,SMAD7,SMURF1
Paxillin Signaling	0.01	ACTC1,ARF6,CSK,ITGAL,MAPK1,MAPK12,PAK4,PIK3CD,PIK3R2,PIK3R5,PIK3R6,PXN,RAP2B
Antioxidant Action of Vitamin C	0.0107152	IKBKB,IKBKE,LCAT,MAPK1,MAPK12,PDIA3,PLA2G4D,PLCG1,PLCG2,PLD4,RELA,SLC2A4,TXNRD2
CD27 Signaling in Lymphocytes	0.0112202	IKBKB,IKBKE,MAP2K2,MAP2K6,MAP3K9,MAPK12,RELA,SIVA1
IL-22 Signaling	0.0112202	AKT2,IL22RA1,MAPK1,MAPK12,SOCS3
p53 Signaling	0.0114815	ADGRB1,AKT2,CHEK1,GSK3B,HIF1A,HIPK2,JMY,PIK3CD,PIK3R2,PIK3R5,PIK3R6,TRIM29
STAT3 Pathway	0.0123027	BMPR1A,IFNAR1,IFNLR1,IGF2R,IL20RB,IL22RA1,MAP2K2,MAP3K9,MAPK1,MAPK12,NGFR,RAP2B,SOCS3,SOCS4,TNFRSF11A
Netrin Signaling	0.0125893	CACNA1A,CACNA2D2,CACNB1,NFATC2,NFATC4,PPP3R1,PRKAR1A,PRKAR1B,UNC5B
Androgen Signaling	0.0128825	CACNA1A,CACNA2D2,CACNB1,CALM1 (includes others),DNAJB1,GNA13,GNAI2,HSPA4,MAPK1,POLR2J2/POLR2J3,PRKAR1A,PRKAR1B,PRKCA,PRKCG,RELA
D-myo-inositol (1,4,5)-Trisphosphate Biosynthesis	0.0131826	PIP4K2B,PIP5K1A,PIP5K1C,PLCG1,PLCG2
Apoptosis Signaling	0.0134896	BAK1,BCL2L11,CAPN2,IKBKB,IKBKE,MAP2K2,MAPK1,PLCG1,PLCG2,PRKCA,RAP2B,RELA
Antiproliferative Role of Somatostatin Receptor 2	0.0134896	MAP2K2,MAPK1,NOS1,PIK3CD,PIK3R2,PIK3R5,PIK3R6,PTPN11,RAP2B,SLC39A7
GP6 Signaling Pathway	0.0141254	AKT2,CALM1 (includes others),COL11A2,COL5A1,COL6A2,GSK3B,PIK3CD,PIK3R2,PIK3R5,PIK3R6,PLCG1,PLCG2,PRKCA,PRKCG
Virus Entry via Endocytic Pathways	0.0154882	ACTC1,AP2S1,DNM2,PIK3CD,PIK3R2,PIK3R5,PIK3R6,PLCG1,PLCG2,PRKCA,PRKCG,RAP2B
Epithelial Adherens Junction Signaling	0.0158489	ACTC1,ACVR2B,AKT2,ARPC2,ARPC5L,CTNND1,EPN1,LEF1,MYH10,MYH9,NECTIN1,NOTCH2,RAP2B,RAPGEF1,TUBG1,ZYX
IL-17A Signaling in Fibroblasts	0.0165959	GSK3B,IKBKB,IKBKE,MAPK1,MAPK12,RELA
Xenobiotic Metabolism Signaling	0.017378	AHRR,ALDH4A1,CAMK1D,CHST11,CHST13,CYP2B6,HDAC4,HS6ST1,MAP2K2,MAP2K6,MAP3K9,MAPK1,MAPK12,PIK3CD,PIK3R2,PIK3R5,PIK3R6,PPM1L,PRKCA,PRKCG,PTPA,RAP2B,RELA,RXRA,SOD3,SUMO1
Calcium Transport I	0.017378	ATP2A3,ATP2B2,ATP2B4
Role of JAK1 and JAK3 in γc Cytokine Signaling	0.018197	JAK3,MAPK1,PIK3CD,PIK3R2,PIK3R5,PIK3R6,PTPN11,RAP2B,SOCS3
MSP-RON Signaling Pathway	0.0186209	ACTC1,KLK5,KLK9,PIK3CD,PIK3R2,PIK3R5,PIK3R6,RPS6KA2
Catecholamine Biosynthesis	0.0186209	PNMT,TH
Notch Signaling	0.0190546	DTX4,FURIN,JAG1,LFNG,NOTCH2,NUMB
CCR5 Signaling in Macrophages	0.0204174	CACNA1A,CACNA2D2,CACNB1,CALM1 (includes others),GNAI2,MAPK1,MAPK12,PLCG1,PLCG2,PRKCA,PRKCG
Docosahexaenoic Acid (DHA) Signaling	0.0213796	AKT2,GSK3B,PIK3CD,PIK3R2,PIK3R5,PIK3R6
Gαs Signaling	0.0218776	ADD1,ADD2,AVPR2,CREB3L3,CREB5,GLP1R,HTR6,MAP2K2,MAPK1,PRKAR1A,PRKAR1B,VIPR1
Phospholipase C Signaling	0.0223872	ARHGEF16,ARHGEF4,CALM1 (includes others),CD79B,CREB3L3,CREB5,GNA13,HDAC11,HDAC4,ITGAL,MAP2K2,MAPK1,MPRIP,NFATC2,NFATC4,PLA2G4D,PLCG1,PLCG2,PLD4,PPP3R1,PRKCA,PRKCG,RAP2B,RELA
TR/RXR Activation	0.0239883	ACACA,AKT2,HIF1A,NCOR1,PIK3CD,PIK3R2,PIK3R5,PIK3R6,RXRA,THRA
Th1 Pathway	0.0239883	CD40,ICOSLG/LOC102723996,IFNAR1,JAK3,MAP2K6,NFATC2,NFATC4,NOTCH2,PIK3CD,PIK3R2,PIK3R5,PIK3R6,SOCS3
Tec Kinase Signaling	0.0245471	ACTC1,BLK,GNA13,GNAI2,ITGAL,JAK3,MAPK12,PAK4,PIK3CD,PIK3R2,PIK3R5,PIK3R6,PLCG1,PLCG2,PRKCA,PRKCG,RELA
Adipogenesis pathway	0.0245471	ATG7,BMPR1A,CTBP2,FOXC2,FZD7,HDAC11,HDAC4,HIF1A,KAT6A,NFATC4,RBP1,SIN3B,SLC2A4,WNT5A
Myc Mediated Apoptosis Signaling	0.0251189	BCL2L11,IKBKB,IKBKE,MAX,NGFR,PRKAR1A,PRKAR1B
GPCR-Mediated Integration of Enteroendocrine Signaling Exemplified by an L Cell	0.025704	GLP1R,GLP2R,GNAI2,PDIA3,PLCG1,PLCG2,PRKAR1A,PRKAR1B,VIPR1
IL-4 Signaling	0.025704	AKT2,HMGA1,JAK3,NFATC2,NFATC4,PIK3CD,PIK3R2,PIK3R5,PIK3R6,RAP2B
Endothelin-1 Signaling	0.0263027	GNA13,GNAI2,LCAT,MAPK1,MAPK12,NOS1,PDIA3,PIK3CD,PIK3R2,PIK3R5,PIK3R6,PLA2G4D,PLCG1,PLCG2,PLD4,PRKCA,PRKCG,RAP2B
Role of MAPK Signaling in Promoting the Pathogenesis of Influenza	0.0263027	ATP6V0E2,ATP6V1B2,ATP6V1C2,ATP6V1G3,LCAT,MAP2K2,MAP2K6,MAPK1,MAPK12,PLA2G4D,PRKCA,RAP2B
GPCR-Mediated Nutrient Sensing in Enteroendocrine Cells	0.0301995	CACNA1A,CACNA2D2,CACNB1,FFAR3,GNAI2,PDIA3,PLCG1,PLCG2,PRKAR1A,PRKAR1B,PRKCA,PRKCG
nNOS Signaling in Skeletal Muscle Cells	0.0301995	CACNA1A,CACNA2D2,CACNB1,CALM1 (includes others),DAG1,NOS1
PPARα/RXRα Activation	0.0301995	ACVR2B,ADIPOR2,IKBKB,IKBKE,MAP2K2,MAP2K6,MAPK1,NCOR1,PDIA3,PLCG1,PLCG2,PPARA,PRKAR1A,PRKAR1B,PRKCA,RAP2B,RELA,RXRA
Relaxin Signaling	0.0301995	AKT2,APEX1,GNA13,GNAI2,MAPK1,PDE6B,PDE6G,PIK3CD,PIK3R2,PIK3R5,PIK3R6,PRKAR1A,PRKAR1B,RELA,SLC39A7
Glucocorticoid Receptor Signaling	0.0316228	AKT2,BCL2L11,CREBZF,DPF1,FKBP5,FOXO3,HSPA4,IFNAR1,IFNLR1,IKBKB,IKBKE,IL20RB,IL22RA1,JAK3,KRT14,KRT16,KRT3,KRT32,KRT6B,MAP2K2,MAPK1,MAPK12,NCOR1,NFATC2,NFATC4,PIK3CD,PIK3R2,PIK3R5,PIK3R6,PLA2G4D,POLR2J2/POLR2J3,PPP3R1,RAP2B,RELA,SMARCD1,SUMO1,VIPR1
Ferroptosis Signaling Pathway	0.0323594	ACACA,ALOX12B,ALOXE3,ARF6,CARS1,CTSB,H2BC17,H2BC5,LPCAT3,MACROH2A1,MAP2K2,MAPK1,RAP2B
NF-κB Signaling	0.0323594	AKT2,BMPR1A,CD40,GSK3B,IGF2R,IKBKB,MAP2K6,NGFR,PIK3CD,PIK3R2,PIK3R5,PIK3R6,PLCG2,RAP2B,RELA,TAB3,TNFRSF11A
CTLA4 Signaling in Cytotoxic T Lymphocytes	0.0338844	AKT2,AP2S1,PIK3CD,PIK3R2,PIK3R5,PIK3R6,PLCG1,PPM1L,PTPA,PTPN11
PXR/RXR Activation	0.0346737	AKT2,CYP2B6,FOXO3,PPARA,PRKAR1A,PRKAR1B,RELA,RXRA
Dopamine Receptor Signaling	0.0346737	DRD2,DRD4,PPM1L,PPP1R3D,PRKAR1A,PRKAR1B,PTPA,SLC6A3,TH
CXCR4 Signaling	0.0346737	AKT2,ELMO2,GNA13,GNAI2,MAP2K2,MAPK1,MAPK12,PAK4,PIK3CD,PIK3R2,PIK3R5,PIK3R6,PRKCA,PRKCG,PXN,RAP2B
Tight Junction Signaling	0.0363078	ACTC1,AKT2,CLDN15,CLDN19,MYH10,MYH9,MYLK,NECTIN1,NGFR,PPM1L,PRKAR1A,PRKAR1B,PTPA,RELA,SMURF1,VAPA
VDR/RXR Activation	0.0371535	HR,IGFBP3,NCOR1,PDGFA,PPARD,PRKCA,PRKCG,RUNX2,RXRA
BAG2 Signaling Pathway	0.0371535	CTSB,HSPA4,MAPK1,MAPKAPK2,MAPT,RELA
Calcium-induced T Lymphocyte Apoptosis	0.0371535	ATP2A3,CALM1 (includes others),CAPN2,NFATC2,PLCG1,PPP3R1,PRKCA,PRKCG
Regulation of Actin-based Motility by Rho	0.0371535	ACTC1,ARPC2,ARPC5L,ITGAL,LIMK1,MPRIP,MYLK,PAK4,PIP4K2B,PIP5K1A,PIP5K1C
mTOR Signaling	0.0380189	AKT2,ARHGAP8/PRR5-ARHGAP8,EIF4EBP1,HIF1A,MAPK1,PDGFC,PIK3CD,PIK3R2,PIK3R5,PIK3R6,PLD4,PPM1L,PRKCA,PRKCG,PTPA,RAP2B,RHEB,RPS6KA2,RPS6KA4
Circadian Rhythm Signaling	0.040738	ADCYAP1R1,CREB3L3,CREB5,GRIN1,GRIN2D
D-myo-inositol-5-phosphate Metabolism	0.040738	CDC25B,DOT1L,MTMR2,NUDT3,PDXP,PLCG1,PLCG2,PPFIA3,PPTC7,PTPA,PTPN11,PTPRF,SIRPA,SOCS3,TNS3
IL-1 Signaling	0.0416869	GNA13,GNAI2,IKBKB,IKBKE,MAP2K6,MAPK1,MAPK12,PRKAR1A,PRKAR1B,RELA
Th1 and Th2 Activation Pathway	0.0416869	ACVR2B,CD40,ICOSLG/LOC102723996,IFNAR1,JAG1,JAK3,MAP2K6,NFATC2,NFATC4,NOTCH2,PIK3CD,PIK3R2,PIK3R5,PIK3R6,S1PR1,SOCS3
p38 MAPK Signaling	0.042658	CDC25B,CREB3L3,CREB5,H3C14,MAP2K6,MAPK12,MAPKAPK2,MAPT,MAX,PLA2G4D,RPS6KA2,RPS6KA4
Role of MAPK Signaling in the Pathogenesis of Influenza	0.042658	AKT2,LCAT,MAP2K2,MAP2K6,MAPK1,MAPK12,PLA2G4D,PRKCA,RAP2B
Nur77 Signaling in T Lymphocytes	0.0436516	CALM1 (includes others),MAP2K2,MAPK1,PPP3R1,PRKCA,PRKCG,RXRA,SIN3B
Erythropoietin Signaling Pathway	0.0457088	AKT2,CNTF,FOXO3,GSK3B,HIF1A,MAP2K2,MAPK1,PIK3CD,PIK3R2,PIK3R5,PIK3R6,PLCG1,PRKCA,PRKCG,RAP2B,RELA
Wnt/β-catenin Signaling	0.0457088	ACVR2B,AKT2,APC2,AXIN1,FZD7,GSK3B,LEF1,PPARD,PPM1L,PTPA,SOX10,SOX12,SOX13,SOX3,WNT5A,WNT8B

## Sheet: Additional Table 3
Additional Table 3. mRNA genes differentially expressed in the hypothalamic arcuate nucleus of 12 week old bull calves offered varying planes of nutrition
Gene ID	Gene symbol	Fold change	FDR
ENSBTAG00000018137	A2M	-1.68087	0.0430035
ENSBTAG00000006937	ABCA10	-1.76331	0.065196
ENSBTAG00000005653	ABCB4	-3.71466	0.000782547
ENSBTAG00000004178	ACOX2	-1.75971	0.0941127
ENSBTAG00000034154	AGMO	-2.23104	0.0107126
ENSBTAG00000000522	AHSG	-8.28353	5.565e-06
ENSBTAG00000017121	ALB	-9.41964	1.93143e-06
ENSBTAG00000014470	ALDH1L1	-3.00125	0.00331309
ENSBTAG00000015358	ALDOB	-2.71751	0.00339027
ENSBTAG00000030333	AOC3	-2.51367	0.036046
ENSBTAG00000020558	APOC2	-1.99637	0.0552981
ENSBTAG00000008833	APOM	-1.88759	0.03965
ENSBTAG00000016847	ARL4D	-1.98779	0.0687967
ENSBTAG00000011847	ASPN	-1.99113	0.03965
ENSBTAG00000008612	C1R	-2.89425	0.0158178
ENSBTAG00000004840	C1S	-2.72516	0.0425288
ENSBTAG00000007450	C2	-3.48456	0.00141112
ENSBTAG00000017280	C3	-2.01985	0.0271019
ENSBTAG00000020980	CAT	-1.56041	0.0761829
ENSBTAG00000053578	CCL16	-3.02176	0.00319811
ENSBTAG00000005093	CES2	-2.20206	0.0206955
ENSBTAG00000046158	CFB	-5.05664	5.30515e-05
ENSBTAG00000034501	CFI	-2.0186	0.00871222
ENSBTAG00000002878	CHRD	-2.02452	0.0206955
ENSBTAG00000012164	CP	-3.12197	0.06623
ENSBTAG00000037778	CXCL3	-1.75264	0.022175
ENSBTAG00000026502	CYP2D14	-1.5859	0.0561315
ENSBTAG00000017665	DHRS4	-1.71339	0.0539927
ENSBTAG00000020729	DHRS7	-3.05489	0.00131275
ENSBTAG00000048246	DPP4	-2.87551	0.00339027
ENSBTAG00000016385	F10	-4.26361	0.000454311
ENSBTAG00000007148	F2	-6.4035	1.93143e-06
ENSBTAG00000017722	F5	-3.22149	0.00215918
ENSBTAG00000017242	FADS6	-1.74245	0.065196
ENSBTAG00000012338	FAH	-1.29353	0.096071
ENSBTAG00000016177	FGL1	-3.61331	0.000666626
ENSBTAG00000005586	GATM	-1.66549	0.0641094
ENSBTAG00000003786	GCGR	-3.87121	0.000454311
ENSBTAG00000026748	GULO	-2.92618	0.0211175
ENSBTAG00000017335	HGFAC	-2.16251	0.0228288
ENSBTAG00000006354	HP	-3.41466	0.000461978
ENSBTAG00000003829	HPN	-2.54033	0.0444816
ENSBTAG00000015086	HSD11B1	-3.93895	0.00089969
ENSBTAG00000006307	HSD17B11	-1.67981	0.0561315
ENSBTAG00000005596	IGFBP2	-3.03216	0.0187628
ENSBTAG00000008611	IGFBP4	-2.40998	0.03965
ENSBTAG00000005273	IL1R1	-2.9901	0.00230299
ENSBTAG00000007850	ITIH4	-5.54652	7.48111e-06
ENSBTAG00000015685	KIF12	-6.98664	2.3293e-06
ENSBTAG00000005963	MAT1A	-2.11754	0.0272761
ENSBTAG00000026501	MGC127055	-2.82753	0.00238005
ENSBTAG00000037856	MGC152281	-2.07172	0.0430035
ENSBTAG00000011585	MST1	-1.47837	0.0641094
ENSBTAG00000053558	NOTUM	-2.39454	0.0206955
ENSBTAG00000018016	NUPR1	-3.38113	0.00339027
ENSBTAG00000012794	PAH	-2.93269	0.00339027
ENSBTAG00000003196	PAPSS2	-2.17881	0.0566267
ENSBTAG00000010606	PPP1R3B	-2.28979	0.0404704
ENSBTAG00000003950	PROC	-3.6776	0.000454311
ENSBTAG00000019440	PROZ	-3.25483	0.00304971
ENSBTAG00000000442	RBP4	-1.58013	0.0425288
ENSBTAG00000046155	RGN	-1.80591	0.03965
ENSBTAG00000004063	SERPINA5	-3.91207	0.000454311
ENSBTAG00000004362	SERPINC1	-7.16484	5.565e-06
ENSBTAG00000009705	SERPINF1	-2.53247	0.0552981
ENSBTAG00000017094	SHMT1	-2.48816	0.0187628
ENSBTAG00000012742	SLC22A18	-2.43618	0.0228288
ENSBTAG00000004303	SLC27A2	-2.33204	0.0320888
ENSBTAG00000014197	SLC38A4	-2.89337	0.0271019
ENSBTAG00000019225	SLC39A14	-1.78139	0.0633546
ENSBTAG00000002799	SLC39A5	-3.31208	0.000782547
ENSBTAG00000006001	STAP2	-2.58158	0.0116462
ENSBTAG00000002214	TAT	-3.91008	0.00141112
ENSBTAG00000007273	TF	-3.34621	0.00871222
ENSBTAG00000011738	TFR2	-2.01229	0.0271019
ENSBTAG00000001893	TM4SF4	-3.40298	0.00331309
ENSBTAG00000001537	TSKU	-1.91445	0.0901354
ENSBTAG00000008774	UROC1	-1.6049	0.0789562
ENSBTAG00000023411		-2.83907	0.0743104
ENSBTAG00000025760		-1.50653	0.0909465
ENSBTAG00000030882		-3.66004	0.000461978
ENSBTAG00000048980		-0.636568	0.0633546
ENSBTAG00000051904		-3.12789	0.00477039

## Sheet: Additional Table 4
Additional Table 4. Biological pathways enriched based on differnetially expressed mRNA genes in the hypothalamic arcuate nucleus of 12 week old bull calves offered varying planes of nutrition
enriched pathway	p-value	genes
Acute Phase Response Signaling	1.58489e-17	A2M,AHSG,ALB,C1S,C2,C3,CFB,CP,F2,HP,IL1R1,ITIH4,RBP4,SERPINF1,TF
LXR/RXR Activation	6.30957e-12	AHSG,ALB,APOC2,APOM,C3,IL1R1,ITIH4,RBP4,SERPINF1,TF
FXR/RXR Activation	7.94328e-12	ABCB4,AHSG,ALB,APOC2,APOM,C3,ITIH4,RBP4,SERPINF1,TF
Coagulation System	1.58489e-11	A2M,F10,F2,F5,PROC,SERPINA5,SERPINC1
Extrinsic Prothrombin Activation Pathway	1.23027e-09	F10,F2,F5,PROC,SERPINC1
Complement System	1.1749e-07	C1S,C2,C3,CFB,CFI
Intrinsic Prothrombin Activation Pathway	2.23872e-07	F10,F2,F5,PROC,SERPINC1
LPS/IL-1 Mediated Inhibition of RXR Function	6.16595e-07	ACOX2,ALDH1L1,APOC2,CAT,CES2,IL1R1,PAPSS2,SLC27A2
Clathrin-mediated Endocytosis Signaling	3.63078e-05	ALB,APOC2,APOM,F2,RBP4,TF
IL-12 Signaling and Production in Macrophages	6.76083e-05	ALB,APOC2,APOM,MST1,RBP4
Iron homeostasis signaling pathway	7.76247e-05	CP,HP,SLC39A14,TF,TFR2
Tyrosine Degradation I	0.0001	FAH,TAT
Production of Nitric Oxide and Reactive Oxygen Species in Macrophages	0.000354813	ALB,APOC2,APOM,CAT,RBP4
Sulfate Activation for Sulfonation	0.00645654	PAPSS2
Glycine Degradation (Creatine Biosynthesis)	0.00645654	GATM
Glycine Biosynthesis I	0.00645654	SHMT1
Estrogen Biosynthesis	0.00794328	CYP2J2,HSD17B11
S-adenosyl-L-methionine Biosynthesis	0.00954993	MAT1A
Tyrosine Biosynthesis IV	0.00954993	PAH
Triacylglycerol Degradation	0.0112202	CES2,NOTUM
Phenylethylamine Degradation I	0.0125893	AOC3
Phenylalanine Degradation I (Aerobic)	0.0125893	PAH
dTMP De Novo Biosynthesis	0.0158489	SHMT1
Folate Polyglutamylation	0.0158489	SHMT1
Granulocyte Adhesion and Diapedesis	0.018197	CCL16,CXCL2,IL1R1
PXR/RXR Activation	0.018197	CES2,PAPSS2
Superpathway of Serine and Glycine Biosynthesis I	0.0223872	SHMT1
Heparan Sulfate Biosynthesis (Late Stages)	0.0223872	CES2,NOTUM
Xenobiotic Metabolism PXR Signaling Pathway	0.0234423	ALDH1L1,CAT,CES2
Histidine Degradation III	0.0251189	UROC1
Superoxide Radicals Degradation	0.0251189	CAT
Heparan Sulfate Biosynthesis	0.0263027	CES2,NOTUM
Sucrose Degradation V (Mammalian)	0.0281838	ALDOB
Folate Transformations I	0.0281838	SHMT1
TR/RXR Activation	0.0295121	F10,HP
Glycine Betaine Degradation	0.0316228	SHMT1
Glucose and Glucose-1-phosphate Degradation	0.0380189	RGN
Apelin Cardiomyocyte Signaling Pathway	0.0398107	CAT,NOTUM
Fatty Acid Activation	0.040738	SLC27A2
Oleate Biosynthesis II (Animals)	0.040738	FADS6
Phenylalanine Degradation IV (Mammalian, via Side Chain)	0.0436516	SLC27A2
IGF-1 Signaling	0.0436516	IGFBP2,IGFBP4
Histidine Degradation VI	0.0467735	UROC1

## Sheet: Additional Table 5
Additional Table 5. Ingenuity pathway analysis networks based on differentially expressed mRNA genes in the hypothalamic arcuate nucleus of 12 week old bull calves offered varying planes of nutrition
Network ID	Molecules in Network	Score	Focus Molecules	Top Diseases and Functions
1	ACAC,AHSG,Akt,ALB,AMPK,APOC2,APOM,CAT,collagenase,CP,CYP2J2,FGL1,GATM,Growth hormone,Gulo,HDL,HDL-cholesterol,hemoglobin,Hif1,Histone h4,HP,HSD11B1,IGFBP2,IGFBP4,IL12 (complex),ITIH4,Ldh (complex),LDL,Nr1h,PRKAA,Pro-inflammatory Cytokine,RBP4,SERPINF1,STAP2,TF	42	19	[Endocrine System Disorders, Metabolic Disease, Organismal Injury and Abnormalities]
2	A2M,AOC3,C1q,C1S,C2,C3,C3-Cfb,CFB,CFI,coagulation factor,Collagen(s),Complement,Complement component 1,elastase,ERK1/2,F10,F2,F3-F5-F7-F10,F3-F5-F8-F10,F5,Factor 10-Factor5,Fibrin,Fibrinogen,FIBRINOGEN (family),HGFAC,HPN,Kallikrein,MST1,PROC,PROZ,Serine Protease,SERPINA5,SERPINC1,TFR2,trypsin	39	18	[ Hematological Disease, Organismal Injury and Abnormalities]
3	11-dehydrocorticosterone,ACOX1,ACOX2,ADIPOQ,AHSG,ALDH1L1,Alpha 1 antitrypsin,androstenedione,ARL4D,ASPN,Cyp2d22,Cyp2d9 (includes others),dehydroepiandrosterone sulfate,DHRS7,ESR1,FADS6,FGFR4,FOXJ3,GGCX,HNF4A,HSD17B11,HSD17B7,INHA,INHBC,KIF12,LMNA,PAH,PALMD,PPP1R3B,RPL41,SHMT1,SLC38A4,SLC39A5,TM4SF4,TMX2	34	16	[Lipid Metabolism, Small Molecule Biochemistry, Vitamin and Mineral Metabolism]
4	ADAMTS13,ALDOB,asparaginase,CEACAM8,Ck2,Collagen Alpha1,DHRS4,ERK,FAH,Fc receptor,FSH,GCGR,GOT,GPR1,Histone h3,IgG,Immunoglobulin,Insulin,Jnk,L-leucine,Lh,MAT1A,Mpo,NOTUM,NUPR1,Pkc(s),PLC,PLPP1,Proinsulin,RGN,RNA polymerase II,SLC27A2,SLC39A14,TCF,Vegf	19	10	[Amino Acid Metabolism, Cancer, Gastrointestinal Disease]
5	ABCB4,Alpha catenin,Ap1,CCL16,CD3,CES2,CG,chemokine,CHRD,CXCL2,cytokine,Hsp27,Ige,IL1,IL1R1,Integrin,Interferon alpha,MAP2K1/2,Mapk,NFAT (complex),NFkB (complex),P38 MAPK,p70 S6k,PAPSS2,Pdgf (complex),PDGF BB,PI3K (complex),PLA2,PXR ligand-PXR-Retinoic acid-RXRα,Rac,STAT,STAT5a/b,TAT,Tgf beta,Tnf (family)	14	8	[Cellular Movement, Hematological System Development and Function, Immune Cell Trafficking]
6	ABCA10,COPS5,CUL4A	2	1	[Cell Cycle, Connective Tissue Development and Function, DNA Replication, Recombination, and Repair]
7	ALX1,Histidine Degradation III,Histidine Degradation VI,UROC1,urocanate hydratase	2	1	[Developmental Disorder, Hereditary Disorder, Metabolic Disease]
8	1-1z-alkenyl-2-acylglycerophosphate,1-1z-alkenyl-2-acylglycerophosphoethanolamine,1-1z-alkenyl-2-acylglycerophosphoinositol,1-1z-alkenyl-2-acylglycerophosphoserine,1-alkyl-2-acyl-sn-glycero-3-phosphate,1-alkyl-2-acylglycerophosphoinositol,1-phosphatidyl-D-myo-inositol,1-radyl-2-acyl-sn-glycero-3-phosphoethanolamine,AGMO,AQP6,choline plasmalogens,glyceryl-ether monooxygenase,monoacylglycerol,monoa…	1	1	[Cellular Assembly and Organization, Lipid Metabolism, Small Molecule Biochemistry]

## Sheet: Additional Table 6
Additional Table 6. Proteins differentially abundant in the hypothalamic arcuate nucleus of 12 week old bull calves fed vaying plane of nutrition
Protein ID	Gene name	log2FC	P.Value
A7Z052	WDR6	-0.591977	0.00110979
F1N3P8	CRELD1	-0.65235	0.00201607
Q5E9Z5	GJB6	1.45191	0.00203858
E1BDA9	TSPOAP1	1.34317	0.00321215
A1L5A6	ADRM1	-0.477147	0.00365992
Q3T0D3	WDYHV1	-0.46545	0.00417607
F6RBT3	LRPAP1	-0.512901	0.00432625
Q2TBU0	HP	1.58467	0.0057243
Q0VD41	CHN2	1.15748	0.00695367
F1MMP5	ITIH1	-2.62526	0.00714527
A6QR41	LOC506309	0.808488	0.00786742
Q148D2	USE1	-0.415327	0.00810559
CON__ENSEMBL:ENSBTAP00000007350		-0.969984	0.0081199
Q3ZBH2	NQO1	-0.872628	0.00818213
A4FUY8	IK	-0.932769	0.00836366
F1N6E9	RTF1	-0.764959	0.00902967
Q3MHJ8	STMN2	-1.64029	0.00934382
Q5EAD5	PGGT1B	-0.93615	0.00974289
A5PJV8	MZT2	-0.553822	0.0102631
F1MN23	DHRS7B	-0.96304	0.0106964
Q5E9S4	ETNPPL	1.38072	0.0119103
Q58DI2	GALGT	0.739827	0.0119603
Q9XSJ0	UCHL5	-0.362554	0.0120096
F1MXP8	PSAP	-0.914706	0.0123171
E1BA27	GLMN	-0.494743	0.0126973
A5PJM4	AIFM2	-1.23344	0.0127144
Q2NKR5	C28H10ORF116	-0.893773	0.0136225
Q32LH2	CETN4	1.40832	0.013649
F1N048	PADI2	-0.59476	0.0136537
E1BP75	GUCY1A2	1.25683	0.0143741
Q9BDR7	FCER1G	0.92889	0.0146691
Q0P5D0	PPIH	-0.634138	0.0151414
F1N0T6	HARS2	0.745307	0.0157302
F1MUT3	XDH	0.587793	0.0162322
E1BE13	BIRC6	2.15203	0.0164146
Q3ZBX5	SCYE1	-0.410387	0.0166728
Q2T9Y6	GCLM	0.459403	0.0170016
A1A4K1	CD99L2	-0.367225	0.017075
E1BEM1	EEF2K	-3.02639	0.0171061
Q5E9H9	ABHD10	0.347638	0.0175256
Q08DL2	STAMBPL1	0.921817	0.0175936
F1MT51	FKBP11	-0.617616	0.0176593
Q2KI41	CYTH2	0.579672	0.0177249
F1MGI0	NACAD	-0.416339	0.0179549
E1BD27	MAPK8IP1	3.83924	0.0179639
Q29RY9	NPL	0.958925	0.0182219
Q2KHZ2	HBS1L	-0.61435	0.0184212
Q2TBQ7	RMDN2	-1.5348	0.0190538
Q56K10	RPS15	-0.763713	0.0191692
E1BK52	STK10	-1.07571	0.0193311
E1B748	HYOU1	-0.316756	0.0193647
F1N408	TMEM130	-1.02878	0.0194371
CON__Q0IIK2	TF	-0.943056	0.0196259
A1A4L8	MOCS3	2.81317	0.0203554
F1MMC7	MYO1F	0.983522	0.0205031
E1BEV2	MTMR7	-0.63044	0.0206201
F1N343	CCDC136	-0.564164	0.0213156
Q0VCH1	HOMER2	0.939368	0.0219622
F2Z4G3	RBM22	0.845326	0.0219833
A6H7H2	KLC1	-0.433139	0.0220239
Q3T0V3	EIF3K	-0.4259	0.0234288
P13135	CAPNS1	-0.346052	0.0238981
F1N1K2	TRIP4	-0.743099	0.0245338
A3KN07	DDX41	-1.15523	0.0247088
F1MU85	BROX	0.46104	0.0248126
Q1LZ90	CLNS1A	-0.558412	0.0258861
P00515	PRKAR2A	0.690191	0.0264087
A2VE20	UBE2G1	0.628157	0.026975
F1MLB6	APBA2	0.865912	0.0270362
FGCZCont0235_P05787		-2.32075	0.0274488
F1N533		3.89077	0.0279701
F1N4F6	TSHR	-2.00005	0.0281906
Q2HJA9	PDCL	-1.07705	0.0282588
P32749	BCHE	0.6509	0.0284277
Q0P5G4	KYAT3	-0.883189	0.029036
P62833	RAP1A	0.466782	0.0295577
Q56JY1	RPL35A	-0.681471	0.0296438
Q95KV1	CHUK	1.19112	0.0301714
P02081		1.19289	0.0303555
Q32KL2	PSMB5	0.412605	0.0312645
Q17QD6	TMEFF2	-0.476468	0.0327971
G3MX12	HERC2	-2.64966	0.0329947
A6QQX8	USP39	-0.535661	0.0330437
A6QQK5	MMAA	0.466505	0.0336
Q08DM3	ME2	0.328069	0.0339617
A5PKE7	MGC152585	0.401079	0.0339914
F1MX69	BPGM	0.373874	0.035078
FGCZCont0188_P08779		1.5288	0.0351066
A0A140T843	APOH	-1.41442	0.0353421
E1BC70	VPS37C	-1.03389	0.0356031
A5D7P7	ABCB6	-0.36053	0.0359134
F1ME62	CMYA5	0.90021	0.0365137
E1BGH7	KCNK4	0.878637	0.0365965
FGCZCont0050_P04264		0.955219	0.0367169
F1MES6	UBXN6	0.336341	0.0367394
Q3MHZ7	PIGK	-0.59527	0.0368989
Q2KIA2	TRMT112	-0.280376	0.0369807
E1BMD5	AVEN	-0.250463	0.038165
FGCZCont0251_P13647		1.06126	0.0389294
F6RA54	OGFR	-0.440062	0.0390239
A6H7B6	DDX24	2.07945	0.0390473
Q2KI59	PSMD10	-0.389832	0.0390824
E1B9M8	SCARF2	-0.882446	0.0392503
G5E6R9	CNR1	0.660988	0.0401257
F1MQE8	SYNJ2BP	0.431825	0.040356
Q7YRE6	pofut1	-0.616893	0.0403709
F1N5W4	ENPP5	0.493743	0.040459
F1MHJ5	SNX6	0.205349	0.0407628
E1BH79	EFL1	-1.03553	0.0408772
Q3ZBB0	SLC35B2	0.997863	0.0409925
F1N189	FAM114A2	-0.514461	0.0414507
F1N214	ENAH	-0.40857	0.0420523
O46375	TTR	-0.416983	0.0424071
Q8HYI9	PFDN5	-0.379232	0.0424363
E1BGW5	SIN3B	-0.788737	0.0425534
F1MKN3	MRPS34	-3.75186	0.0429977
Q0VCB4	RAB9B	-0.612482	0.0433242
A6QLS8	BRWD2	-0.495269	0.0435292
F1MT25	HDLBP	-0.408608	0.0436355
Q3T0V7	EDF1	-0.574055	0.0443452
Q1RMM6	COQ10A	0.805981	0.044638
G3X6B3	PRRC2C	-0.38887	0.0451993
G5E5G9	PAK4	-1.2323	0.0454633
E1BH07		-0.730111	0.0456384
Q5E9J8	RIC8A	0.375933	0.0462769
F1MMB8	RCSD1	1.16801	0.0462853
Q2UVX4	C3	-0.504967	0.0467897
F1N353	BNIP1	-0.373259	0.0473021
Q0VCL2	STARD3NL	-0.430656	0.047758
E1BMW9	PURA	-0.269474	0.0478948
Q3SZM6	CMC1	0.349724	0.0483542
F1MYM3	PIK3CB	0.793999	0.0483676
Q9MYM4	GAA	-0.58954	0.0487701
Q08DJ5	CDH18	0.444172	0.0490774
F1MPT4	SDK2	0.804583	0.0496398
P25285	AMT	-0.522037	0.0496861
E1BHJ3	FRMD4A	-0.682859	0.0497775

## Sheet: Additional Table 7
Additional Table 7. Proteins in each colour network following co-regulatory network analysis of the arcuate nucleus proteomic data of bull claves at 12 weeks of age
Protein ID	Gene	moduleColor
Q4GZT4	ABCG2	black
F1MI56	ANKRD17	black
F1MHG5	ARHGAP21	black
Q2YDM1	ARL1	black
Q5EAC7	CIAPIN1	black
Q3MHG0	COG4	black
F1MWN1	CSE1L	black
Q2NL21	DNAJC11	black
A0JNE6	EIF2AK2	black
Q2KII4	ELOC	black
E1BBT8	EMC1	black
F1MD05	EPB41L4B	black
Q2HJ98	FAHD1	black
Q1RMU9	FIG4	black
E1BF85	GARNL3	black
E1BI41	GIT2	black
F1ML12	GLRX3	black
A6QLZ6	GLRX5	black
Q3ZBZ6	GPC3	black
F1MW19	HOMER3	black
E1BF69	IFI44L	black
F1MG59	IFT122	black
P0C0T1	ITPK1	black
F1MXJ6	KALRN	black
A6QPE8	KIF2C	black
A2VE08	KPNA1	black
F1ME41	LOC101902172	black
A7YVI9	LOC788205	black
Q3SYZ2	MAPKAPK3	black
Q3T0U1	MESDC2	black
Q2TA12	MRPL2	black
Q0VCN1	NMRAL1	black
Q9N181	NMT2	black
P79345	NPC2	black
Q0VCQ6	PDCD10	black
Q95142	PDE6D	black
P33672	PSMB3	black
E1BHI2	RMND5A	black
F1MSF1	RRM1	black
Q17QK1	RUNDC3A	black
Q9N0F3	SARS2	black
F1N4B0	SASH1	black
F1N3R0	SCRN2	black
F1MYZ4	SEMA4B	black
Q2KIQ7	SF3B14	black
F1MRG6	SIRPB1	black
Q0IIM5	SLCO2B1	black
E1BFK4	SMG6	black
E1BMD8	SNX30	black
A4FV36	SPATA20	black
A2VE18	STX6	black
F1N3C5	TBC1D5	black
G3N3L6	TIMM29	black
E1BBH2	TRAF3	black
E1BNT2	TSC2	black
F1MYQ1	TXNDC9	black
F1MC72	UBE2L3	black
A6QNS2	UBE4B	black
F1MXU3	ZFP62	black
F1MRL3	ABCA10	blue
F6RLQ6	ABCD2	blue
E1BGH0	ABCF1	blue
Q3SZ73	ABHD11	blue
A7YY28	ABHD14B	blue
Q3T0R7	ACAA2	blue
Q3ZBF6	ACADS	blue
F1MVL2	ACADS	blue
Q5EAD4	ACADSB	blue
Q29RZ0	ACAT1	blue
F1MRE5	ACBD3	blue
F1MS05	ACO1	blue
E1BMF5	ACOT11	blue
Q3SWX2	ACOT9	blue
A5PK96	ACP1	blue
A4IFJ8	ACTL6A	blue
A4IFE3	ACTR1B	blue
F1N1T1	ADAL	blue
Q10741	ADAM10	blue
F1MUM9	ADAR	blue
E1BM79	ADCY9	blue
Q3ZBL1	ADI1	blue
Q32KR8	ADPRH	blue
Q17R10	AFAP1L2	blue
F1MGY9	AGA	blue
F1MXX2	AGO1	blue
F1MSI2	AGRN	blue
D2CNK1	AGRP	blue
Q17QI4	AGTRAP	blue
A6QLP2	AHCYL2	blue
F1MCK2	AHNAK	blue
P08166	AK2	blue
P08760	AK3	blue
A5D7T9	AKAP10	blue
F1MXF5	AKAP9	blue
Q58DK5	ALAD	blue
P48644	ALDH1A1	blue
G3X6U1	ALDH1A2	blue
E1BDP3	ALDH5A1	blue
E1BFG0	ALDH7A1	blue
F1N2L9	ALDH9A1	blue
A4FUG6	ALG2	blue
Q2KIM7	ALG5	blue
Q3T0I4	ALYREF	blue
A7MBC0	AMDHD2	blue
E1BA23	AMPD3	blue
F1N545	ANKRD13A	blue
F1MBJ0	ANKRD34A	blue
F1ME24	ANKRD34B	blue
E1B7G6	ANKRD50	blue
P51122	ANP32A	blue
F1MZ46	ANP32B	blue
F1MPJ7	ANP32E	blue
F1N650	ANXA1	blue
P27214	ANXA11	blue
P04272	ANXA2	blue
P13214	ANXA4	blue
F6QVC9	ANXA5	blue
P48034	AOX1	blue
Q1JQ98	AP1S1	blue
Q3ZBS3	AP1S2	blue
Q3MHM0	APBB1IP	blue
A0A140T846	APEX1	blue
E1BEI0	API5	blue
F1N226	APLP2	blue
Q3T0E5	APMAP	blue
Q1RMW4	APPL2	blue
P47865	AQP1	blue
Q5E9I6	ARF3	blue
A1L520	ARFGAP2	blue
F1MAV2	ARFIP1	blue
Q2TA42	ARGLU1	blue
F1N458	ARHGAP17	blue
E1BIH5	ARHGAP18	blue
F1MJH8	ARHGAP18	blue
E1BG38	ARHGEF1	blue
F1MC76	ARMT1	blue
Q3T035	ARPC3	blue
Q5E963	ARPC5L	blue
Q08DD1	ARSA	blue
E1BPV1	ARVCF	blue
Q58DQ0	AS3MT	blue
E1B7Z1	ASAP1	blue
E1BEP4	ASH2L	blue
F1MTV7	ASL	blue
G3MY50	ASMTL	blue
Q28056	ASPH	blue
Q0VCK0	ATIC	blue
A5PJD6	ATL3	blue
Q3T0C6	ATP1B3	blue
P05630	ATP5D	blue
P13620	ATP5H	blue
Q00361	ATP5I	blue
A0A0N4STN0	ATP5L	blue
P40682	ATP6AP1	blue
P11019	ATP6V1E1	blue
F1MQ85	ATRX	blue
P01888	B2M	blue
Q08E57	BABAM1	blue
P61283	BANF1	blue
O02703	BAX	blue
E1B6X6	BAZ1B	blue
G3N330	BCAS2	blue
A4IFQ7	BCAT1	blue
P21839	BCKDHB	blue
F1MQU4	BCLAF1	blue
Q9TVC8	BoLA-DQB	blue
Q30309	BoLA-DRA	blue
Q3ZCK3	BPNT1	blue
E1BNS3	BRD4	blue
Q5MYB8	BREH1	blue
P39873	BRN	blue
Q3ZBX0	BSG	blue
F1MJM4	BTD	blue
Q2KIY7	BTF3L4	blue
Q1JQB2	BUB3	blue
Q3T0S7	C10H14ORF166	blue
A4IFA8	C11orf68	blue
F1MZT6	C1orf50	blue
G3X7A5	C3	blue
Q17Q88	C3H1ORF41	blue
F1MX87	C8A	blue
F1N7F9	CACNA2D1	blue
Q17QV6	CADM3	blue
F1MKZ3	CADPS	blue
A5D7J6	CALR	blue
F1MYW2	CAMSAP1	blue
A7Z066	canx	blue
Q865V6	CAPG	blue
Q27970	CAPN1	blue
Q27971	CAPN2	blue
E1BJ18	CAPN6	blue
F1MPH9	CAPRIN1	blue
Q1JPE3	CARKL	blue
G3X702	CASP6	blue
P00432	CAT	blue
P79132	CAV1	blue
Q66WT7	CAV2	blue
A4FV37	CAVIN3	blue
E1BJS3	CBL	blue
P86437	CBLN1	blue
G5E6N7	CBX1	blue
F1N1S3	CBX3	blue
F2Z4J7	CBX5	blue
A5PKI6	CC2D1A	blue
Q0VC29	CCDC32	blue
Q3ZC50	CCDC47	blue
Q3MHL7	CCT6A	blue
F1MPE1	CD109	blue
Q3ZBH3	CD151	blue
F1MM14	CD2AP	blue
F1N4W5	CD46	blue
A7YW37	CD58	blue
G3MYH4	CD81	blue
A6QNW8	CD97	blue
E1BP72	CDC42BPB	blue
Q2KJC1	CDC5L	blue
F1MKP6	CDH13	blue
P19534	CDH2	blue
F1N5K1	CDK11B	blue
F1MM23	CDK5RAP3	blue
F1MGI9	CECR5	blue
F1MSW5	CENPV	blue
G3N3M6	CEP250	blue
F1N547	CETN3	blue
Q8HXY9	CFDP1	blue
O02751	CFDP2	blue
F1MS40	CFDP2	blue
F1N4M7	CFI	blue
Q24JZ6	CGREF1	blue
F1MFQ9	CHAMP1	blue
Q32L35	CHCHD6	blue
F1N3F6	CHD4	blue
A8E648	CHERP	blue
Q5EAB4	CHID1	blue
Q3T0U5	CHMP2A	blue
Q58CS7	CHMP3	blue
Q08E32	CHMP4B	blue
F1MZV2	CHMP5	blue
Q3SYW9	CHTOP	blue
Q2TBX1	CIP29	blue
Q3SZN4	CIRBP	blue
F1ME65	CKAP4	blue
F1MBF4	CLDND1	blue
F1MQK7	CLEC16A	blue
F1MW34	CLEC2L	blue
Q2KIS7	CLEC3B	blue
Q5E9B7	CLIC1	blue
F1MQ41	CLPTM1L	blue
P04975	CLTB	blue
F1N2I5	CMBL	blue
Q1JQ95	CMTM7	blue
A2VE39	CMTR1	blue
Q32L92	CNN3	blue
F1MHU9	CNOT1	blue
F1N7R4	CNPY3	blue
Q3SWX1	CNPY4	blue
E1BA17	COL14A1	blue
P02453	COL1A1	blue
P02465	COL1A2	blue
Q9GKI7	COL4A3BP	blue
E1BI98	COL6A1	blue
E1BB91	COL6A3	blue
A6QP79	COLEC12	blue
A5PK45	COLGALT1	blue
A7YWP6	COMMD2	blue
A7MBI7	COMT	blue
A0A140T856	COPA	blue
A0A140T886	COPG1	blue
P35604	COPZ1	blue
A2VDN8	CORO1C	blue
E1BLR9	CPD	blue
E1BID8	CPNE5	blue
F1MU62	CPSF7	blue
Q2KJB7	CPT2	blue
P27925	CREB1	blue
Q56K04	CRIP1	blue
G3N016	CRKL	blue
F1MFI4	CRTAC1	blue
Q2KHX6	CRYM	blue
E1BP41	CSAD	blue
F1MDR5	CTAGE5	blue
Q08DH9	CTCF	blue
F1MM34	CTNNA1	blue
Q0VCX4	CTNNB1	blue
Q5E9N2	CTNNBIP1	blue
F1MMG3	CTNNBL1	blue
E1BQ11	CTNND1	blue
Q1RMS2	CTPS2	blue
P07688	CTSB	blue
Q3T0I2	CTSH	blue
F1MW68	CTSZ	blue
P00125	CYC1	blue
Q5E980	CYP20A1	blue
F1MCV3	CYTH1	blue
A2VDK3	DAAM1	blue
E1B8Z3	DAAM2	blue
F1N371	DAB2	blue
F1N7D7	DAG1	blue
A0JN77	DAK	blue
P21793	DCN	blue
A5D7U9	DCPS	blue
Q1JP75	DCXR	blue
Q3SX44	DDAH2	blue
A1A4K3	DDB1	blue
A7E307	DDX17	blue
A6QLB2	DDX23	blue
F1N5H8	DDX31	blue
Q3T147	DDX39B	blue
E1BJD2	DDX42	blue
F1MX40	DDX46	blue
F1MBQ8	DDX5	blue
F1MKU1	DDX58	blue
F1N5J8	DECR1	blue
A5PJQ1	DEK	blue
F1N377	DENND4B	blue
O62654	DES	blue
E1BGA9	DGKQ	blue
F1MZD5	DHRS4	blue
A5D7D9	DHX15	blue
G5E5N3	DHX9	blue
Q2NL36	DIABLO	blue
G5E6L2	DIRAS1	blue
A7YWH5	DKC1	blue
F1N206	DLD	blue
Q08DM1	DMTN	blue
E1BMG2	DNAH5	blue
Q5E954	DNAJA1	blue
Q58DD3	DNAJB2	blue
Q3SZ23	DNAJC30	blue
Q29455	DNAJC5	blue
E1BCE0	DNAJC8	blue
Q2KIA5	DNM1L	blue
F1N3L7	DOCK7	blue
Q3ZC71	DPM3	blue
H9GW42	DPP7	blue
F1N549	DPYD	blue
A8E641	DPYSL5	blue
Q2NKU1	DUT	blue
Q0III3	DYNC1I2	blue
E1BJE2	ECEL1	blue
A3KLR9	ECSOD	blue
E1BJH1	EDC4	blue
Q5E983	EEF1B	blue
A5D989	EEF1D	blue
Q3SYU2	EEF2	blue
A1L570	EFNB1	blue
F1N0M5	EFNB2	blue
F1N7F3	EGFR	blue
Q32LC3	EIF1AX	blue
Q0IIF2	EIF2B1	blue
Q5E9B4	EIF2B2	blue
E1B7R4	EIF3A	blue
A7MB16	EIF3B	blue
Q3T122	EIF3D	blue
Q3ZCK1	EIF3L	blue
Q3SZ54	EIF4A1	blue
F1N6Y7	EIF5B	blue
Q3ZCE2	ELAVL1	blue
F1MUZ4	ELMO2	blue
Q3ZC09	ENO3	blue
A0JND3	EOGT	blue
F1MCU4	EPB41	blue
E1BDB0	EPB41L2	blue
Q58CU2	EPB41L5	blue
Q58CT9	EPB49	blue
A6QLI0	EPDR1	blue
E1BER5	EPHA4	blue
Q3ZCJ6	EPHX1	blue
F6QS88	EPHX2	blue
A6QPT7	ERAP2	blue
F6QNX4	ERGIC1	blue
Q3SZC0	ERH	blue
G3N0U8	ERLIN1	blue
Q1RMU4	ERLIN2	blue
P81623	ERP29	blue
Q3T0L2	ERP44	blue
Q08E20	ESD	blue
A8E651	EWSR1	blue
A6QLD1	EXOC4	blue
E1BEW6	EXOSC7	blue
F1MB54	EXOSC9	blue
P31976	EZR	blue
F1N4L8	FADS1	blue
Q29RM7	FAF1	blue
F1MYZ7	FAH	blue
E1BFB9	FAM114A1	blue
F1N2F1	FAM129A	blue
F1MD34	FAM129B	blue
Q2HJI3	FAM136A	blue
A5PKK0	FAM151B	blue
E1BAP5	FAM20B	blue
Q05B67	FAM210A	blue
A0JN43	FAM62A	blue
F1MQF4	FAM91A1	blue
F1N0S9	FAM98A	blue
G3N1R7	FAM98B	blue
A5PJQ0	FAR1	blue
F1MFC6	FARP1	blue
F1MM59	FBL	blue
F1MYN5	FBLN1	blue
Q3SZB7	FBP1	blue
Q3SX24	FBXO6	blue
F1MLG0	FBXW11	blue
Q9MZT0	FCGR1A	blue
Q8WMY2	FDPS	blue
Q32LP0	FERMT3	blue
Q58D62	FETUB	blue
F1MFC0	FGF12	blue
F1N3T9	FGF2	blue
Q2HJ89	FKBP10	blue
P68107	FKBP1B	blue
G3MXV0	FKBP5	blue
Q2KJC8	FKBP9	blue
F1N169	FLNA	blue
E1BKX7	FLNB	blue
E1BE25	FLNC	blue
Q08DN8	FLOT1	blue
F1N0R7	FLRT3	blue
E1BN28	FMN2	blue
F1MGX4	FMNL1	blue
B8Y9T0	FN1	blue
E1B8X1	FNDC3A	blue
G3X6D0	FRMPD3	blue
F1MAU6	FSD1L	blue
O46414	FTH1	blue
O46415	FTL	blue
F1MX51	FUBP1	blue
A6QP83	FUBP3	blue
Q2KIM0	FUCA1	blue
A0A140T861	FUS	blue
Q17QU6	FYTTD1	blue
Q32LC7	G3BP	blue
P60519	GABARAPL2	blue
Q0VC98	GABPA	blue
P10063	GABRA2	blue
F1MCS2	GABRA3	blue
P11242	GAL	blue
Q3T105	GALE	blue
Q58DI2	GALGT	blue
F1MFK7	GALK2	blue
Q07537	GALNT1	blue
F1MWE8	GALNT14	blue
E1BB48	GALNT2	blue
Q2TBQ3	GAMT	blue
F1N6Y1	GANAB	blue
P10096	GAPDH	blue
Q2KJE5	GAPDHS	blue
A7YY50	GATAD2A	blue
F1MZP0	GBE1	blue
E1BMC4	GBF1	blue
Q0P5L8	GCAT	blue
F1MZT7	GCN1	blue
P50397	GDI2	blue
G5E690	GGA3	blue
Q0VFX9	GGACT	blue
F1MYJ3	GGT5	blue
Q0V8L2	GGT7	blue
F1MBG6	GIT1	blue
P18246	GJA1	blue
F1MUF4	GLB1	blue
E1BDY3	GLG1	blue
Q0VCH9	GLIPR2	blue
A4FUF0	GLYR1	blue
P63097	GNAI1	blue
F1MIL9	GNE	blue
Q28024	GNG12	blue
P63217	GNG5	blue
A4IF87	GNPAT	blue
A4FV08	GNPDA1	blue
Q08DV2	GNPNAT1	blue
F1MXZ0	GNS	blue
E1BLT0	GOLGA2	blue
E1B970	GOLGA3	blue
E1B7E3	GOLGA4	blue
E1BKZ5	GOLGB1	blue
G3N3R5	GOLIM4	blue
E1BLA8	GOLM1	blue
Q1RMW9	GOLPH3	blue
F1MSB5	GORASP2	blue
A6QLU1	GPD2	blue
P00435	GPX1	blue
F1MPQ7	GRAMD1B	blue
Q3T0F9	GRB2	blue
E1BAB4	GRM2	blue
F1MJH1	GSN	blue
F1MRG0	GSTK1	blue
Q9N0V4	GSTM1	blue
F6Q751	GSTM2	blue
F1MUX6	GSTM3	blue
A1A4L7	GSTM4	blue
P28801	GSTP1	blue
Q0VCS8	GSTT3	blue
F2Z4J6	GTF2B	blue
A7MB80	GTF2I	blue
P19687	GUCY1A1	blue
E1BP75	GUCY1A2	blue
F1MSM4	GYG2	blue
Q0IIJ2	H1F0	blue
F1MMU4	H1FX	blue
Q3ZBX9	H2AFJ	blue
Q32LA7	H2AFV	blue
Q2HJ65	H2AFY	blue
Q1LZ92	H2AFY2	blue
Q32S29	H2B	blue
G3MYD7	H3F3A	blue
F1MM13	H6PD	blue
H9GW30	HACE1	blue
F1N338	HADH	blue
F1N2J5	HAPLN4	blue
F1MC83	HAX1	blue
E1BEL8	HBE1	blue
E1BM97	HCN1	blue
F1MW86	HCN2	blue
F1MFZ7	HDAC2	blue
Q9XSK7	HDGF	blue
E1BHR3	HDGFRP3	blue
Q148C9	HEBP1	blue
E1BFP1	HEBP2	blue
G3MXP2	HECW2	blue
Q0X0C4	HEXIM1	blue
Q0V8S0	HGS	blue
Q56JY0	HIKESHI	blue
P62958	HINT1	blue
P02253	HIST1H1C	blue
A7MAZ5	HIST1H1D	blue
G3MWV5	HIST1H1E	blue
F1N453	HIST2H2BE	blue
E1B9K4	HMCN2	blue
P10103	HMGB1	blue
P40673	HMGB2	blue
P02316	HMGN1	blue
Q05B85	HN1L	blue
Q58DV7	HNMT	blue
P09867	HNRNPA1	blue
Q2HJ60	HNRNPA2B1	blue
E1BEG2	HNRNPA3	blue
F1N2T0	HNRNPDL	blue
Q5E9J1	HNRNPF	blue
E1BF20	HNRNPH1	blue
E1BB17	HNRNPH3	blue
Q3T0D0	HNRNPK	blue
E1BIB4	HNRNPL	blue
F1N7G0	HNRNPLL	blue
F1MY44	HNRNPM	blue
A3KMV6	HNRNPR	blue
F1MFT4	HNRNPU	blue
A4FUC2	HNRNPUL1	blue
E1BNQ9	HNRNPUL2	blue
Q3SX47	HNRPC	blue
A5D9H5	HNRPD	blue
Q08DU9	HP1BP3	blue
P29105	HPCAL1	blue
F1MKS5	HRG	blue
P33433	HRG	blue
Q5E949	HRMT1L2	blue
F1MLK9	HSCB	blue
Q95M18	HSP90B1	blue
Q2TBX4	HSPA13	blue
P34933	HSPA2	blue
Q0VCX2	HSPA5	blue
Q3ZCH0	HSPA9	blue
A6H709	HSPC321	blue
F1MUZ9	HSPD1	blue
F1MER7	HSPG2	blue
E1BED7	HYDIN	blue
E1B748	HYOU1	blue
E1BC94	IBA57	blue
Q24K02	IDE	blue
Q58D96	IDH3G	blue
F1N2D5	IDS	blue
P08169	IGF2R	blue
G3N1H1	IGSF1	blue
F1MTR4	IGSF8	blue
Q0V8R5	IL16	blue
F2Z4E7	ILF2	blue
F1MMA0	ILF3	blue
Q3SWY2	ILK	blue
E1BBJ7	INPPL1	blue
F1MV64	INSR	blue
F1MDL2	INTU	blue
F1MC48	IQGAP1	blue
F1MTR1	IQGAP2	blue
G5E5L9	IQSEC3	blue
F1N3F2	IRF2BPL	blue
O02741	ISG15	blue
Q2TBX9	ITFG1	blue
E1BFQ6	ITGA6	blue
P53712	ITGB1	blue
F1N1Z6	ITIH5	blue
F1N026	ITM2B	blue
F1N137	ITPR2	blue
E1BFW2	IWS1	blue
A4IFI9	JAM2	blue
Q8SPJ1	JUP	blue
Q1LZH7	KANK2	blue
F1MMK8	KARS	blue
Q0P5A0	KCNK1	blue
E1B905	KCTD16	blue
F1MHR6	KHSRP	blue
E1BGB0	KIF13B	blue
F1MZB0	KIF5A	blue
A5D7H6	KLRAQ1	blue
G3N0V2	KRT1	blue
P08728	KRT19	blue
P05786	KRT8	blue
F1MU12	KRT8	blue
F1MLU7	KTN1	blue
A7MBI3	L2HGDH	blue
P83095	LACTB	blue
F1MEG3	LAMA1	blue
F1MMT2	LAMA2	blue
F1MNT4	LAMB1	blue
E1BDK6	LAMB2	blue
F1MD77	LAMC1	blue
F1MR14	LARP7	blue
F1MLV6	LCLAT1	blue
Q3T0H0	LCMT1	blue
F1MYX5	LCP1	blue
P19858	LDHA	blue
E1B828	LEMD2	blue
A6QLZ0	LGALS3	blue
A6QLD0	LGI4	blue
A0A140T8D4	LGMN	blue
P04651	LHB	blue
E1BDU8	LIMA1	blue
E1BMF9	LLGL1	blue
F1ME46	LMAN1	blue
A6QP36	LMAN2	blue
Q2HJD1	LMAN2L	blue
Q0P5C0	LMF1	blue
F1MYG5	LMNA	blue
E1B8N6	LMNB1	blue
A4IFK3	LMOD1	blue
F1N1Q8	LNPEP	blue
F1MUX5	LOC100295687	blue
F1MLW7	LOC100297192	blue
E1BM22	LOC100300167	blue
F1MY62	LOC512486	blue
F1MGC3	LOC512672	blue
F1MF76	LOC515570	blue
F1MYQ8	LOC516355	blue
A6QLT3	LOC520387	blue
A6QR15	LOC535277	blue
F1N713	LOC618737	blue
G3X6J2	LOC782251	blue
F1MRZ9	LPAR1	blue
E1BMD6	LPP	blue
E1BGJ0	LRP1	blue
E1BFN8	LRP11	blue
F6RBT3	LRPAP1	blue
A6H701	LRRTM2	blue
Q5E9Z8	LSM1	blue
A6QQV3	LSM2	blue
Q32PE9	LSM3	blue
Q3ZBK6	LSM4	blue
Q3ZCE0	LSM8	blue
Q0P5E0	LSP1	blue
Q3SZH7	LTA4H	blue
Q3SX41	LUC7L3	blue
Q05443	LUM	blue
F1N120	LXN	blue
Q58DA3	LYAR	blue
Q0VCG0	LYRM4	blue
P11456	M6PR	blue
Q3SX32	M6PRBP1	blue
F1N6H4	MACF1	blue
E1BK67	MADD	blue
E1BM96	MAGI3	blue
Q3ZBV3	MAGOH	blue
G3MY77	MAGT1	blue
P80513	MANF	blue
F1N1S2	MAP1B	blue
O41515	MAP1LC3B	blue
F1MAZ3	MAP4	blue
P36225	MAP4	blue
F1MI60	MAP4K4	blue
E1BF55	MAP7D2	blue
A4FV00	MAPK10	blue
A6QLR9	MAPK14	blue
F1MM73	MAPK8	blue
F1MHV5	MAPRE1	blue
P29172	MAPT	blue
Q0VBZ9	MARCKSL1	blue
F1N7E8	MARK4	blue
F1MXI4	MATR3	blue
A5PJT0	MBLAC2	blue
E1BPG0	MCAT	blue
E1BGC1	MCCC1	blue
E1BPP6	MCCC2	blue
F1MJJ7	MCRIP1	blue
F1MX14	MDGA2	blue
Q08DM3	ME2	blue
G3MYE7	MECP2	blue
A6QLA4	METAP1	blue
F1N4Q2	METAP2	blue
A1A4H7	MGC139448	blue
A8QFE5	MGC140151	blue
A4FV50	MGC142792	blue
A5PJT3	MGC151858	blue
Q3T100	MGST3	blue
G5E5L5	MIA3	blue
Q0VCJ5	MOBKL1B	blue
E1B7U1	MOGS	blue
Q0V8H6	MOV10	blue
Q148D6	MPDU1	blue
F1N327	MPI	blue
E1BGZ5	MPP3	blue
F1MPD1	MRC2	blue
E1BIN9	MRE11	blue
Q3SZX5	MRPL22	blue
Q3SYS0	MRPL24	blue
Q2HJJ1	MRPL28	blue
F1N1S1	MRPS27	blue
Q3MHE4	MSH2	blue
Q2HJ49	MSN	blue
G3MXY7	MTA1	blue
Q1RMW3	MTA2	blue
Q3MHF7	MTAP	blue
A6QR21	MTCH2	blue
F1MEA7	MTCL1	blue
P00157	MT-CYB	blue
Q24JZ4	MTDH	blue
A6QLT4	MTM1	blue
E1BFB4	MTOR	blue
F1N0S3	MTR	blue
A7MBJ1	MTURN	blue
Q5E9T8	MVK	blue
F1MNN6	MVP	blue
E1BKX3	MYBBP1A	blue
Q2TBP7	MYCBP	blue
E1BH40	MYCBP2	blue
P62248	MYDGF	blue
Q7YS80	MYF6	blue
F1N2G0	MYH6	blue
F1MQ37	MYH9	blue
F1MTS0	MYL10	blue
E1BMP3	MYLK3	blue
E1BKQ6	MYO18A	blue
A6QLD6	MYO1B	blue
Q27966	MYO1C	blue
F1MHT3	MYO5A	blue
F1MMQ6	MYO5B	blue
E1BPK6	MYO6	blue
Q5E9A1	NACA	blue
F1MJ80	NAMPT	blue
A5D7S0	NAPA	blue
Q3MHZ1	NAT14	blue
F1MHF3	NAV2	blue
F1MMJ2	NCAM1	blue
E1BMM0	NCBP1	blue
E1B8K6	NCL	blue
Q1LZC3	NCLN	blue
F1MM36	NCOA5	blue
F1MT12	NCSTN	blue
E1BDZ5	NDEL1	blue
Q0VCK8	NDRG4	blue
Q02365	NDUFB3	blue
Q02368	NDUFB7	blue
Q02376	NDUFC1	blue
P17694	NDUFS2	blue
P23934	NDUFS6	blue
P25712	NDUFV3	blue
F1MJ09	NEDD4L	blue
F1MM88	NEK9	blue
G5E5S2	NELFB	blue
Q1JQA5	NENF	blue
F1MQ21	NES	blue
Q4ZJ65	NFIC	blue
F1MKW9	NFKB1	blue
A4IF69	NHLRC2	blue
Q5E950	NHP2	blue
F1MWN3	NID1	blue
F1MF97	NID2	blue
Q3SZM1	NIFK	blue
F6Q4B1	NLGN1	blue
Q2KJ42	NONO	blue
F1MW06	NOP56	blue
F1N218	NOP58	blue
F1MPJ8	NPEPL1	blue
F1MTV9	NPM1	blue
E1BIM6	NPTX1	blue
G3MYU9	NPTX2	blue
Q6RUW3	NPY	blue
E1BMX5	NRP1	blue
Q0VCZ0	NSG2	blue
F1MK61	NSUN2	blue
E1BE32	NUBPL	blue
Q0P569	NUCB1	blue
Q0IIH5	NUCB2	blue
Q32KU8	NUDCD2	blue
E1B7T3	NUDT15	blue
Q3ZCA2	NUDT21	blue
F1N7I5	NUMA1	blue
F1MM55	NUP133	blue
E1BIX5	NUP153	blue
F1MNT1	NUP155	blue
F1N6B6	NUP188	blue
F1MPW7	NUP210	blue
A6QPZ3	NUP35	blue
F1MZD9	NUP50	blue
F1N1Q5	NUP54	blue
Q3SZ56	NUP88	blue
A5PJZ5	NUP93	blue
E1BCV4	NUP98	blue
Q32KP9	NUTF2	blue
Q1RMS5	NXF1	blue
F1MJF0	NYAP2	blue
F1MYG0	OAT	blue
A5D9E8	OGN	blue
Q0VCP3	OLFML3	blue
Q0VCI1	OSGEP	blue
A6QL77	P4HA1	blue
Q1RMU3	P4HA1	blue
A6H7J6	P4HB	blue
A0JBZ9	p97bcnt2	blue
Q3ZBH5	PA2G4	blue
G3MZ94	PABPC1L2A	blue
Q1RMR9	PACSIN2	blue
E1BK71	PACSIN3	blue
G5E5G9	PAK4	blue
F1MJW5	PALLD	blue
Q3T0A2	PAPOLA	blue
Q5E946	PARK7	blue
P69341	PARN	blue
F1MU08	PARP1	blue
A6QLY7	PBXIP1	blue
Q3SYT9	PCBP2	blue
F6Q0C0	PCDH1	blue
F1N415	PCLO	blue
Q3ZBW4	PCNA	blue
Q32PF3	PCNP	blue
A8R4Q8	PCP4L1	blue
F1MFR6	PCSK1	blue
A6QR30	PCTK1	blue
Q0P5H1	PCYOX1L	blue
A4IFD1	PDCD4	blue
E1BKM4	PDCD6IP	blue
P22439	PDHX	blue
A5D7E8	PDIA3	blue
F1MEN8	PDIA4	blue
Q2KIL5	PDIA5	blue
A6QNL5	PDIA6	blue
E1B8C5	PDK1	blue
Q3SYZ8	PDLIM3	blue
Q3T005	PDLIM4	blue
G3MY19	PDLIM5	blue
P35816	PDP1	blue
F1MQJ7	PDPK1	blue
F1N4M3	PDPR	blue
F1N7G8	PDS5B	blue
Q3ZBF9	PDXP	blue
P13696	PEBP1	blue
Q148K5	PEX11B	blue
F1MGC8	PFKFB4	blue
E1BCW3	PFKP	blue
P02584	PFN1	blue
Q09430	PFN2	blue
Q3ZCI4	PGD	blue
Q5EAD5	PGGT1B	blue
A6QQ11	PGM2	blue
A6QNJ7	PGM5	blue
Q2KJ28	PGS1	blue
Q3MHI4	PHAX	blue
Q2KJ16	PHKG2	blue
F1MD64	PIEZO1	blue
P81265	PIGR	blue
F1N323	PIH1D1	blue
P23727	PIK3R1	blue
A8E4M7	PIP5K1A	blue
A6QR43	PJA2	blue
F1MFK1	PKN2	blue
P10895	PLCD1	blue
E1BF59	PLEC	blue
F1MYN1	PLEKHA5	blue
E1BK42	PLEKHA6	blue
F1MKZ7	PLEKHA7	blue
P06868	PLG	blue
F1MET0	PLOD3	blue
F1MCF3	PLPPR2	blue
Q2KID6	PLRG1	blue
F1MSB7	PLS3	blue
Q2M2S4	PNKD	blue
P55859	PNP	blue
Q5E9K3	PNPO	blue
Q7YRE6	pofut1	blue
G3MZY8	POLR2A	blue
A5PJW8	POLR2B	blue
F2Z4J4	POLR2E	blue
Q5E9B8	POLR2G	blue
F1MBQ1	PPEF1	blue
P80311	PPIB	blue
P30404	PPIF	blue
Q5E992	PPIL1	blue
F1N2K8	PPL	blue
F1N580	PPM1E	blue
P79126	PPM1G	blue
F1MFZ6	PPM1H	blue
Q2PC20	PPM1K	blue
E1BC59	PPP1R12A	blue
F1MG56	PPP2R2A	blue
A2VDZ0	PPP2R5A	blue
P48452	PPP3CA	blue
F6R1L1	PPP4R3A	blue
F1MAU4	PRCP	blue
Q5E947	PRDX1	blue
Q9BGI3	PRDX2	blue
P35705	PRDX3	blue
O77834	PRDX6	blue
F1MX63	PRELP	blue
Q9XTA2	PREP	blue
F6QHN4	PREP	blue
F1MBG5	PRKAA1	blue
P00517	PRKACA	blue
P00515	PRKAR2A	blue
Q28034	PRKCSH	blue
P10279	PRNP	blue
A1A4Q2	PRORSD1	blue
Q08E38	PRPF19	blue
F2Z4C4	PRPF3	blue
E1BM48	PRPF31	blue
G3N166	PRPF38B	blue
Q3MHE2	PRPF4	blue
Q08DZ2	PRPF4B	blue
A7Z025	PRPF8	blue
F1MBV2	PRPS1L1	blue
Q5E9Y6	PRUNE1	blue
F1MFL0	PRUNE2	blue
F1MXP8	PSAP	blue
Q8MJG1	PSIP1	blue
Q3T0X5	PSMA1	blue
Q3ZBG0	PSMA7	blue
Q3SZC2	PSMB9	blue
Q5E9F9	PSMC2	blue
P62194	PSMC5	blue
A7MBA2	PSMD1	blue
Q2KJ25	PSMD12	blue
Q5E964	PSMD13	blue
Q0P5A6	PSMD5	blue
F1MXE4	PSMD6	blue
Q2KJE7	PSME1	blue
Q5E9G3	PSME2	blue
E1BM26	PSME3	blue
Q0P5F2	PSMG1	blue
Q2NL24	PSMG2	blue
Q1LZD9	PSPC1	blue
Q8WN55	PTBP1	blue
F1MPG6	PTBP3	blue
F1MDX9	PTEN	blue
A6QLJ8	PTER	blue
O02853	PTGDS	blue
F1MT41	PTGFRN	blue
Q29626	PTGIS	blue
F1N2W0	PTGR1	blue
Q32L99	PTGR2	blue
O62664	PTGS1	blue
F1MWK8	PTK7	blue
Q2KJ44	PTPA	blue
E1BIU7	PTPN23	blue
F1MME1	PTPRK	blue
E1BNE7	PTRF	blue
F1MX94	PTS	blue
F1N238	PUF60	blue
F1MFD1	PXN	blue
F1MQF6	PYCARD	blue
Q58DT4	PYCR1	blue
Q58D08	PYCR3	blue
Q0VCM4	PYGL	blue
Q3MHH4	QARS	blue
Q3T0Z7	QDPR	blue
A6QLS9	RAB10	blue
G3X6N7	RAB11FIP2	blue
Q1RMR4	RAB15	blue
Q29RR0	RAB26	blue
Q3SWY9	RAB28	blue
Q9TU25	RAC2	blue
P63243	RACK1	blue
Q3SWX9	RAD21	blue
G3X6W2	RAD50	blue
F1N0H4	RAI14	blue
Q3ZCK2	RALA	blue
E1BJI8	RALGPS1	blue
F1MXS1	RANBP2	blue
Q24K04	RANBP3	blue
F1N2P1	RAP1GAP2	blue
E1BPM7	RAPH1	blue
E1B800	RASAL2	blue
F1MEL5	RASGRF2	blue
Q3MHL3	RBBP4	blue
E1BJH7	RBKS	blue
F1MFZ9	RBM10	blue
F1MND5	RBM12	blue
E1B7G5	RBM12B	blue
E1BFX6	RBM15	blue
F2Z4G3	RBM22	blue
E1BHM5	RBM25	blue
F1MYG6	RBM26	blue
F6RBQ9	RBM3	blue
F6QIA5	RBM39	blue
Q3MHX3	RBM4	blue
Q3MHF0	RBM45	blue
Q2KIV3	RBM4B	blue
Q3ZCE8	RBM8A	blue
D3JUI8	RBMX	blue
P02694	RBP1	blue
Q2HJI9	RBX1	blue
A7Z018	RCC1	blue
A6QL85	RCC2	blue
G3N2L2	RCN1	blue
Q2KJ39	RCN3	blue
F1MJJ8	RDX	blue
Q6QRN7	RECS1	blue
A2VE59	REEP1	blue
A1XG22	RELA	blue
F1MMH5	RFTN2	blue
E1BAB7	RIMS3	blue
F1MUV0	RING1	blue
P10123	RLBP1	blue
P15467	RNASE4	blue
Q2TBT5	RNASEH2A	blue
Q4U5R4	RNF114	blue
F1MK05	RNF170	blue
Q3T0W3	RNF181	blue
G3X743	RNPEP	blue
F1N0V7	RPAP3	blue
G8JKX9	RPL10	blue
Q5E9E6	RPL10A	blue
P61284	RPL12	blue
G8JKV5	RPL14	blue
G5E686	RPL15	blue
Q3T025	RPL17	blue
Q5E973	RPL18	blue
Q3T003	RPL18A	blue
Q3T0W9	RPL19	blue
Q861S4	RPL21	blue
F1N301	RPL22	blue
Q3T057	RPL23	blue
Q862I1	RPL24	blue
P61356	RPL27	blue
G1K1B4	RPL27A	blue
Q3T0L7	RPL28	blue
P39872	RPL3	blue
Q56JX3	RPL31	blue
Q3SZQ6	RPL32	blue
F1ML72	RPL34	blue
Q3MHM7	RPL35	blue
Q56JY1	RPL35A	blue
Q3T171	RPL36	blue
Q32PB9	RPL38	blue
Q58DW0	RPL4	blue
Q58DW5	RPL5	blue
Q58DT1	RPL7	blue
Q2TBQ5	RPL7A	blue
Q95140	RPLP0	blue
A3KN04	RPN1	blue
Q3SZI6	RPN2	blue
Q0P5J9	RPRD1A	blue
A6QLW3	RPRD1B	blue
Q3T0V4	RPS11	blue
Q76I81	RPS12	blue
Q3T0X6	RPS16	blue
Q32PD5	RPS19	blue
O18789	RPS2	blue
Q3ZBH8	RPS20	blue
G3X7D5	RPS23	blue
Q56JU9	RPS24	blue
Q56JX5	RPS25	blue
F1MB60	RPS26	blue
Q2KHT7	RPS27	blue
P62992	RPS27A	blue
Q3T0B7	RPS27L	blue
Q3T169	RPS3	blue
Q56JV9	RPS3A	blue
A2VE06	RPS4Y1	blue
Q5E988	RPS5	blue
F1MKZ5	RPS6	blue
A6H769	RPS7	blue
G8JKY0	RPS8	blue
A6QLG5	RPS9	blue
P26452	RPSA	blue
F1MLK1	RSF1	blue
A4FV97	RSL1D1	blue
Q5E9C0	RSU1	blue
F1N6E9	RTF1	blue
Q7YRW9	RTN4	blue
Q0VC50	RTN4IP1	blue
Q08E29	RUNDC3B	blue
P02639	S100A1	blue
P60902	S100A10	blue
F1MX83	S100A11	blue
Q3MHP3	S100A14	blue
Q0VCM0	S100A16	blue
E1B9I2	SAFB	blue
E1BDE7	SAFB2	blue
G3X7R1	SAMHD1	blue
Q2HJ55	SAMM50	blue
Q08E24	SARAF	blue
E1BB28	SARDH	blue
F1MZ21	SART1	blue
F1N0I9	SART3	blue
Q3SWZ6	SBDS	blue
F1MTX3	SCAF4	blue
A6QQP4	SCARB2	blue
E1B9M8	SCARF2	blue
Q2KIA4	SCD5	blue
P20616	SCG2	blue
A6QLI2	SCG3	blue
F1N1I2	SCGN	blue
Q28046	SCIN	blue
A2VDS1	SCLY	blue
P07857	SCP2	blue
F1N0Y1	SCRIB	blue
F1MP76	SDC3	blue
Q3ZBZ1	SDF4	blue
Q17QZ6	SDPR	blue
P67810	SEC11A	blue
Q3ZCC9	SEC13	blue
F1N6K7	SEC16A	blue
F1MV07	SEC24D	blue
E1BMP2	SEC31A	blue
Q5EA68	SEC61A1	blue
Q2NKT5	SEC61B	blue
E1B7B1	SEC63	blue
Q2KJ32	SELENBP1	blue
E1BKK9	SELENOM	blue
A5D7C8	SEMA4D	blue
Q2NKY7	SEPT.2	blue
A4FUZ5	SERINC3	blue
F1N5T9	SERINC5	blue
A0A0A0MP89	SERPINA3-8	blue
Q2KJH6	SERPINH1	blue
E1BCA5	SERPINI1	blue
F1MCF1	SET	blue
A2VDM7	SF1	blue
A2VDN6	SF3A1	blue
F1MX61	SF3B1	blue
F1MC31	SF3B2	blue
A0JN52	SF3B3	blue
Q56K13	SF3B5	blue
Q0VC36	SFN	blue
E1BQ37	SFPQ	blue
Q148M1	SFRS11	blue
A6H7B7	SFRS5	blue
A4FUC6	SFRS9	blue
Q32LM2	SGTA	blue
Q0V8K7	SH3BP5L	blue
E1BKK6	SHANK2	blue
F1MM97	SHH	blue
E1BMS0	SKIV2L	blue
E1BCI8	SLC12A4	blue
Q3MHW6	SLC16A1	blue
F1MM56	SLC16A2	blue
A5PJZ1	SLC25A24	blue
P02722	SLC25A4	blue
H7BWW1	SLC25A46	blue
F1MGR1	SLC28A3	blue
Q3ZC83	SLC29A1	blue
E1BN60	SLC30A1	blue
Q08E25	SLC30A3	blue
F1MDV2	SLC30A9	blue
F1MXZ5	SLC38A3	blue
Q2YDD4	SLC39A11	blue
E1BKK3	SLC4A3	blue
F1MVR5	SLC4A8	blue
F1MLI6	SLC6A4	blue
F1MYX6	SLC7A8	blue
F1MC36	SLC8A1	blue
Q32P59	SLIRP	blue
Q08DE0	SMAD2	blue
Q3MHL8	SMAP	blue
F1MU99	SMAP1	blue
Q5EA00	SMAP2	blue
F1N166	SMARCA1	blue
A5PKK5	SMARCA2	blue
F1MJ46	SMARCA4	blue
F1N052	SMARCA5	blue
F1N4N6	SMARCC2	blue
Q17QK5	SMARCD3	blue
F1MSW6	SMARCE1	blue
G3X7C0	SMC1A	blue
A2VDV9	SMIM8	blue
F1MS68	SMNDC1	blue
Q3SZA5	SMS	blue
Q2T9M8	SNAP23	blue
Q863B3	SND1	blue
Q08DR7	SNF8	blue
E1BH78	SNRNP200	blue
F1MLP7	SNRNP40	blue
Q1RMR2	SNRNP70	blue
A6H788	SNRPA1	blue
G1K134	SNRPB	blue
G5E5Y0	SNRPB2	blue
Q32PA0	SNRPC	blue
G3X6Z3	SNRPD2	blue
F1MZ00	SNRPD3	blue
Q3ZBL0	SNRPG	blue
F1MDV3	SNTB1	blue
A7YWQ4	SNTB2	blue
A4IFN6	SNX18	blue
Q3ZBM5	SNX5	blue
F1N6W6	SNX9	blue
F1MYN8	SON	blue
Q29RN1	SORBS3	blue
E1BPZ1	SORL1	blue
F1MQ26	SPATS2L	blue
E1BEI2	SPCS2	blue
E1BNF6	SPEN	blue
E1BMN5	SPTBN2	blue
E1BLT3	SPTBN4	blue
F1MKF8	SQRDL	blue
F1MFS4	SRGAP1	blue
Q2T9U1	SRP54	blue
A6QQW3	SRP68	blue
E1BB38	SRP72	blue
A0JNI4	SRR	blue
F1MI03	SRRM2	blue
Q3MHR5	SRSF2	blue
Q3SZR8	SRSF3	blue
F1MXY9	SRSF6	blue
P10881	SSB	blue
F1N1S0	SSBP1	blue
F1MI92	SSH3	blue
Q2TBX5	SSR4	blue
F6QYV9	SSRP1	blue
F1MXU5	STARD10	blue
Q0VCL2	STARD3NL	blue
F1MFE1	STARD7	blue
E1BPP7	STAT1	blue
F1MX38	STAT3	blue
F1MGJ4	STAT6	blue
A4IFK9	STMN3	blue
F1N2R1	STOM	blue
Q0P5J8	STRIP1	blue
Q2KJI2	STT3A	blue
A7MAZ2	STX12	blue
F1N1W6	STX18	blue
Q3SWZ3	STX4	blue
Q08DB5	STX5	blue
F1MXB4	STXBP3	blue
E1BNK4	STXBP5	blue
F1N439	STXBP5L	blue
A7YWC6	SUB1	blue
F1MZ38	SUCLG1	blue
E1B9K8	SULT1A1	blue
Q58CP2	SUMF2	blue
G5E5Y5	SUMO2	blue
E1BEB8	SUPT6H	blue
E1BLJ9	SV2C	blue
F1MIU5	SVIL	blue
F1MCT8	SYNCRIP	blue
F1MF78	SYNE2	blue
E1BIS6	SYNM	blue
A8PVV5	SYPL1	blue
F1ML70	SYT17	blue
Q2NL04	TAPBP	blue
Q2KJ45	TARDBP	blue
Q3ZCD3	TAX1BP3	blue
F1N7K9	TBC1D8	blue
F1MFJ6	TBL1XR1	blue
Q29RL9	TCEA1	blue
E1BHU1	TCOF1	blue
F1MEX4	TENM2	blue
E1BMG7	TENM3	blue
F1MMS4	TERF2	blue
Q2YDE9	TES	blue
E1BA21	TFAM	blue
F6PW02	TFG	blue
P51176	TGM2	blue
A6QQ20	TGOLN2	blue
E1B7W1	THRAP3	blue
Q0VC96	THYN1	blue
F2Z4H8	TIAL1	blue
Q29RT7	TIPRL	blue
F1N2D3	TJP1	blue
F1MDH3	TLN1	blue
E1BMF1	TM9SF3	blue
A5D7E2	TM9SF4	blue
Q2TBK5	TMED1	blue
Q5E971	TMED10	blue
F1N6C2	TMED4	blue
Q2KJ84	TMED5	blue
A4IFT6	TMED7	blue
E1BNI6	TMED8	blue
Q3T133	TMED9	blue
E1BLD9	TMEFF1	blue
A5D7N3	TMEM11	blue
Q05B45	TMEM120A	blue
Q32PG7	TMEM175	blue
Q3SYV1	TMEM263	blue
F1MXC7	TMEM266	blue
Q17QL5	TMEM30A	blue
A6QQR5	TMEM43	blue
A6H773	TMEM70	blue
A4FV22	TMEM87A	blue
Q3MHW7	TMEM97	blue
Q3ZCD6	TMEM9B	blue
G1K1R3	TMOD1	blue
F1MSQ9	TMPO	blue
Q0Z7W6	TMX1	blue
A6H732	TMX4	blue
E1BP50	TNKS1BP1	blue
Q3SYU7	TNPO1	blue
Q9GLM4	TNS1	blue
E1BGD1	TOMM34	blue
A6QR22	TOMM40L	blue
A8YXZ8	TOMM5	blue
Q08E34	TOMM70A	blue
F1MN93	TOP1	blue
F1MU48	TOP2B	blue
F1N4E5	TOR1AIP1	blue
E1BDS6	TP53BP1	blue
G3MYT4	TPBG	blue
E1BGX6	TPH2	blue
Q5KR49	TPM1	blue
Q5KR48	TPM2	blue
F1MK08	TPP1	blue
E1BF47	TPR	blue
E1BN75	TPRKB	blue
Q2KJ71	TRA2A	blue
Q2TBI4	TRAP1	blue
A6QLA8	TRIM25	blue
E1BJG5	TRIM28	blue
A7MB36	TRIM3	blue
Q2KHZ0	TRIOBP	blue
Q2KIA2	TRMT112	blue
F1N4F6	TSHR	blue
Q148J1	TSPAN7	blue
E1BDA9	TSPOAP1	blue
G3N094	TSSC1	blue
Q2KIT8	TSTA3	blue
F1MEM9	TTC19	blue
E1B885	TTC37	blue
F1MMR5	TTC38	blue
F1N757	TTN	blue
Q2HJ81	TUBB6	blue
E1BGS4	TXLNA	blue
A1A4K8	U2AF1	blue
Q24JZ8	U2AF2	blue
F1MKQ9	UACA	blue
G3N337	UAP1L1	blue
A4FV12	UBA2	blue
Q5GF34	UBA7	blue
Q3SZ34	UBL4A	blue
F1MCZ7	UBTF	blue
Q3ZBU9	UBXN4	blue
F1MUA8	UBXN7	blue
Q0P5A4	UCK1	blue
E1BMA5	UCK2	blue
E1BP85	UCKL1	blue
A1A4I9	UFL1	blue
P12378	UGDH	blue
Q07130	UGP2	blue
F1MQ94	UIMC1	blue
A0A140T887	UMPS	blue
A6QLV1	UNC84B	blue
E1BEK9	UPF1	blue
F1N6Q4	UPRT	blue
P00130	UQCR10	blue
Q3ZBI7	USMG5	blue
F1N3S5	USP32	blue
F1N556	USP7	blue
G3X752	VAMP3	blue
Q3T0Y8	VAMP8	blue
F1MSK3	VAV1	blue
G5E5K1	VBP1	blue
F1N789	VCL	blue
P45879	VDAC1	blue
P68002	VDAC2	blue
P48616	VIM	blue
Q6B4J2	VKORC1	blue
Q2HJG5	VPS35	blue
A3KN15	VPS41	blue
F1ML08	VPS50	blue
F6PZ08	VSTM2A	blue
E1BGX4	WBP2	blue
Q3SZD4	WDR18	blue
E1BDQ9	WDR20	blue
Q32LN7	WDR61	blue
E1BJ01	WDR66	blue
Q29RZ9	WDR92	blue
E1B914	WHRN	blue
E1BN63	WNK1	blue
E1B886	WWC3	blue
F1MUT3	XDH	blue
E1BDJ1	XPC	blue
G5E5D1	XRCC5	blue
F1MZ92	YBX1	blue
Q0VC12	YIPF3	blue
E1BGC5	YLPM1	blue
E1BNL3	ZAN	blue
F1MDT4	ZBTB20	blue
E1BHZ4	ZC3H4	blue
E1BCF8	ZC3HAV1	blue
F1N0Y9	ZFR	blue
G3N025	ZFYVE1	blue
E1BP80	ZNF185	blue
F1MVH9	ZNF207	blue
F1MJM0	ZNF326	blue
A4FV61	ZNF512	blue
E1BJV5	ZNF638	blue
A7YWH2	ZRANB2	blue
Q32PA8	AAMDC	brown
F1MS62	AASDHPPT	brown
A4FUD5	ABI3	brown
A6QLR3	ABRAXAS2	brown
F1N0A4	ACAD9	brown
F1N5I4	ADAM11	brown
Q08E01	ADD3	brown
G3N1Y2	ADGRL2	brown
A6QQT4	ALDH3A2	brown
E1BEA6	ALS2CR11	brown
E1BNC9	ANK3	brown
Q32PG1	AP3B1	brown
Q08DK2	ARFGAP3	brown
E1BIM5	ARHGEF6	brown
Q5EA19	ARL15	brown
Q3ZBE1	ARMC1	brown
F1N4U6	BBOX1	brown
Q5EA29	BMSC-UbP	brown
A5PJF5	BRI3BP	brown
E1BHW7	C24H18orf8	brown
Q3T156	C8H9ORF46	brown
A7MB25	CADPS2	brown
A4FUA8	CAPZA1	brown
Q3T0K2	CCT3	brown
Q29423	CD44	brown
E1BPQ8	CDC73	brown
E1B8K2	CELF6	brown
G3X6H0	CEP170B	brown
E1BC48	CEP350	brown
F1MYN2	CGN	brown
F1MLQ5	CHAT	brown
Q17QE5	CIB1	brown
Q05B71	CISD2	brown
Q1LZ72	CNPY2	brown
F1MYL5	CNTNAP5	brown
F1MKG2	COL6A2	brown
Q3SZ76	COMMD3	brown
A0JN39	COPB1	brown
O97764	CRYZ	brown
E1BK00	CUL7	brown
F1MDM6	DCUN1D1	brown
F1MK36	DDRGK1	brown
F1MYC6	DDX4	brown
F1MNQ3	DLG1	brown
Q2HJH1	DNPEP	brown
Q0VC53	DOHH	brown
C7FFR6	DPM1	brown
P68103	EEF1A1	brown
Q5E9R3	EHD1	brown
P68102	EIF2S1	brown
Q56JZ5	EIF3H	brown
Q5E966	EIF3I	brown
Q3SZ65	EIF4A2	brown
F1MX04	EIF4G1	brown
A6QLB5	EML3	brown
F1ML02	EPHB3	brown
F1MYK3	EPN2	brown
F1N6V4	EXOC7	brown
A7MBG2	FAM108B1	brown
A0A140T841	FAM213B	brown
A0JNB0	FYN	brown
G3MWU9	GABRE	brown
G1K1R6	GALK1	brown
F1MRF7	GAR1	brown
F1MKY0	GGA2	brown
Q32L93	GMPR2	brown
Q3ZCA7	GNAI3	brown
F1N461	GNAL	brown
A6QQR7	GPD1L	brown
F1MDI5	GPR101	brown
F1MG21	GRIK2	brown
P28327	GRK1	brown
A5D7D8	GRM3	brown
O46629	HADHB	brown
E1BAV2	HERC4	brown
Q2HJ73	HIBCH	brown
Q4PL64	HPCA	brown
A0A140T8A1	HSPB6	brown
F1MGM3	HTR1B	brown
F1MIE6	IGF2R	brown
Q0IIF0	ILKAP	brown
E1BGF1	KIAA0513	brown
F1MX28	KIRREL3	brown
A7Z069	KRIT1	brown
A4FV27	LAMP5	brown
E1BIJ4	LEMD3	brown
F1N3F1	LETMD1	brown
E1BKC9	LGALSL	brown
E1BFY8	LGI3	brown
Q32L23	LIMK2	brown
Q2KIB6	LIN7B	brown
F1MBT2	LINGO1	brown
F1MFF5	LOC101906363	brown
E1BPU0	LRRK2	brown
E1BLX5	MANSC4	brown
Q3T145	MDH1	brown
F1MET4	MEGF10	brown
F1MXY2	MGST1	brown
Q58D49	MMAB	brown
F1N148	MRPL54	brown
E1BF33	MRPS17	brown
A4FUH5	NDUFAF4	brown
F1MQP4	NDUFAF5	brown
A5PJV7	NGFR	brown
F1MUU5	NLRX1	brown
Q29RY9	NPL	brown
F1MH31	NUP214	brown
Q3T044	P33MONOX	brown
A7MBJ9	PCSK2	brown
P11966	PDHB	brown
F1MSB4	PEX5L	brown
Q08DP0	PGM1	brown
G3X6D7	PIP4K2C	brown
A6QQH1	PIR	brown
F1MLS3	PLCL1	brown
Q58DS7	PON2	brown
E1BLB6	PRKDC	brown
Q3T0G5	PROSC	brown
E1BHH5	PSD2	brown
Q3T030	PSMC4	brown
Q2KJ46	PSMD3	brown
Q3SZ19	PSMD9	brown
F1MS29	PTK2	brown
F1N0Z0	PTK2B	brown
F1MWP6	PURG	brown
Q3MHP2	RAB11B	brown
Q8HZJ5	RAB27B	brown
E1BM01	RASGRF1	brown
F1MZ73	REPS2	brown
Q3SZP4	RFK	brown
Q9TTJ5	RGN	brown
A0JN53	RPAP1	brown
Q3MIC0	RPL37A	brown
Q3T0S6	RPL8	brown
P42899	RPLP2	brown
Q3T0F4	RPS10	brown
Q3T076	RPS14	brown
G3N3S3	RPS15A	brown
G5E5A2	SELENOW	brown
F1MW39	SH3PXD2B	brown
E1BGW5	SIN3B	brown
Q3ZBQ0	SIRT5	brown
A0JNQ1	SLC10A4	brown
A4FV52	SLC17A7	brown
P12234	SLC25A3	brown
A5D7H3	SLC44A2	brown
G3N179	SLC7A11	brown
E1B7D0	SLC8A2	brown
Q2TBS9	SMU1	brown
Q58D31	SORD	brown
F1MLG1	SRPRB	brown
A7E3S8	ST13	brown
E1BJF6	SYMPK	brown
E1BEH9	SYT12	brown
Q5E9F5	TAGLN2	brown
Q148G4	TATDN1	brown
A4FUY6	TFCP2	brown
F6PR67	TIMM50	brown
A5PKD5	TMEM51	brown
Q2KI74	TRADD	brown
E1BAW5	TRIM36	brown
Q1RML6	TRNT1	brown
F1MIZ7	TROVE2	brown
Q5EA32	TRPV2	brown
F1MFE0	TUSC3	brown
F1MHP1	U2SURP	brown
G3MY86	UBL5	brown
F1MK99	UNC13A	brown
P13271	UQCRQ	brown
E1BIF6	VPS13D	brown
F1MQ47	VPS16	brown
E1BNM6	WBP11	brown
G5E5H0	WDR77	brown
F1MN80	WTAP	brown
E1BL04	XIRP2	brown
F1N565	ZC3H14	brown
Q2KJF1	A1BG	green
A5PKD9	ABHD17C	green
Q3Y5Z3	ADIPOQ	green
Q5GN72	agp	green
A0A140T897	ALB	green
P79134	ANXA6	green
P15497	APOA1	green
F1N3Q7	APOA4	green
P19035	APOC3	green
A0A140T843	APOH	green
E1BM23	ARHGAP5	green
Q28029	ATP6V1F	green
P01180	AVP	green
F1MY85	C5	green
F1MM86	C6	green
Q3MHN2	C9	green
A7MBG3	CAMK2N1	green
F1MTM9	CARMIL2	green
Q1RMI8	CCDC22	green
E1BAM8	CDH20	green
E1BEM3	CDV3	green
Q28085	CFH	green
E1BAL0	CLIP3	green
Q2KIW9	CMPK1	green
Q28104	COPE	green
F1N076	CP	green
P25417	CSTB	green
F1MBF0	EIF2A	green
E1BLS8	EMILIN1	green
A5PK37	EPM2A	green
P00735	F2	green
Q17QK6	FBXO2	green
F1MT51	FKBP11	green
Q32PA9	FKBP2	green
A6QPJ6	FKBP7	green
Q3MHN5	GC	green
F1MCL3	GRIN2B	green
Q3SZV7	HPX	green
A7YY24	IGBP1	green
F1MNW4	ITIH2	green
F6RAG5	KIF5C	green
P01044	KNG1	green
Q3B7M5	LASP1	green
E1BH06	LOC617696	green
Q2KIF2	LRG1	green
Q148G9	LSM6	green
G3N2J1	MAPT	green
F6PZ29	MCFD2	green
F1MW73	MGC148692	green
A7YY65	MTCH1	green
E1BDV7	NAA25	green
F1MF57	NEBL	green
Q0VC61	NKIRAS1	green
F1MMR8	NUDT5	green
P32871	PIK3CA	green
F1MIH9	PLBD2	green
O77588	PLOD1	green
P26882	PPID	green
E1BHP3	PPP1R3F	green
F1N339	PTPN11	green
A7MB77	RBM17	green
Q0VCV0	RPA1	green
A7YY75	SEH1L	green
F1N6U4	SEPT.4	green
P34955	SERPINA1	green
G8JKW7	SERPINA3	green
Q9TTE1	SERPINA3-1	green
Q3ZEJ6	SERPINA3-3	green
G3N1U4	SERPINA3-3	green
A0A0A0MP92	SERPINA3-7	green
F1MSZ6	SERPINC1	green
A6QPP2	SERPIND1	green
P28800	SERPINF2	green
E1BMJ0	SERPING1	green
B0JYP2	SLC18A2	green
Q0P5E6	SNTA1	green
F1MVY8	TAP1	green
E1B9H5	TGFBR3	green
Q3SX33	THY1	green
Q29RH9	TMEM109	green
F1MY22	TMEM63B	green
O46375	TTR	green
E1B9R3	UGGT1	green
Q3ZBS7	VTN	green
F1MK73	YAP1	green
A4FUE7	ZC2HC1A	green
Q7SIH1	A2M	grey
F1N412	AACS	grey
F1MKA6	AARS2	grey
F1MY13	AASS	grey
F1MG24	ABCA1	grey
E1BK38	ABCA13	grey
G3N055	ABCA2	grey
E1BKP0	ABCA5	grey
G3X771	ABCB1	grey
A5D7P7	ABCB6	grey
E1BPL3	ABCB7	grey
Q8HXQ5	ABCC1	grey
A4IFE6	ABCE1	grey
Q2KJA2	ABCF2	grey
Q5E9H9	ABHD10	grey
Q08DW9	ABHD12	grey
Q5EA59	ABHD4	grey
Q1LZ86	ABHD6	grey
F1MI97	ABLIM1	grey
Q3ZBN0	ABRACL	grey
Q3ZC41	ACAA1	grey
F1MSC3	ACACB	grey
E1BGS2	ACAD10	grey
F1MNX2	ACAD11	grey
F1MH57	ACAD8	grey
F1MN00	ACADL	grey
F1MZ03	ACAP2	grey
F1N5Z3	ACBD5	grey
F1MQJ0	ACE	grey
F1N234	ACOT2	grey
F6RWU6	ACOT8	grey
Q3SZP5	ACOX1	grey
Q58DN7	ACSF3	grey
F1MEX9	ACSL3	grey
F1MBW3	ACSL4	grey
F1MQX0	ACSS1	grey
A7YWF1	ACSS2	grey
F1MRD0	ACTB	grey
P63258	ACTG1	grey
A4FUX8	ACTL6B	grey
Q3ZBD2	ACTR10	grey
A7MB62	ACTR2	grey
P61157	ACTR3	grey
F1MR63	ACY1	grey
P41500	ACYP1	grey
P07033	ACYP2	grey
Q3ZC42	ADH5	grey
F1N468	ADK	grey
A2VE47	ADPGK	grey
F1MWJ3	ADPRHL2	grey
A1L5A6	ADRM1	grey
F1MHP6	ADSL	grey
A5PJR4	ADSSL1	grey
F1N2X7	AFDN	grey
E1BE06	AFTPH	grey
E1BB02	AGAP3	grey
G5E5P6	AGPAT3	grey
Q0IID8	AGPAT5	grey
E1BG08	AIDA	grey
Q9BDK2	AIF1	grey
A5PJM4	AIFM2	grey
F1MW53	AIG1	grey
Q0II26	AIMP2	grey
Q3SZ99	AIP	grey
Q0VCP1	AK4	grey
E1BMU6	AKAP1	grey
F1N388	AKAP11	grey
G3MWT9	AKAP12	grey
F1MS06	AKAP5	grey
A6QLP4	AKAP7	grey
F1MMW4	AKAP8L	grey
Q3ZCJ2	AKR1A1	grey
F1N197	AKT1S1	grey
E1B9D1	AKT2	grey
F1N2R0	AKTIP	grey
F1MHN8	ALCAM	grey
E1BMG9	ALDH1L1	grey
Q1JPA0	ALDH3B1	grey
A7YWE4	ALDH4A1	grey
F1N2J7	ALG1	grey
G3MWZ3	ALG12	grey
E1BA58	ALG9	grey
Q148F2	ALOX5AP	grey
A7Z090	ANK3	grey
F1MD79	ANKFY1	grey
F1MDC0	ANKIB1	grey
E1BFD1	ANKLE2	grey
E1BN43	ANKRD28	grey
Q0P5B9	ANKRD39	grey
F1MFJ2	ANKRD44	grey
F1MHL2	ANKS1A	grey
F1MX70	ANO10	grey
F1MN84	ANPEP	grey
F1MWQ2	ANXA3	grey
P81287	ANXA5	grey
Q95L54	ANXA8	grey
F2Z4I2	AP3M1	grey
Q2YDH6	AP3S1	grey
Q1JQA3	AP3S2	grey
P80227	APEH	grey
Q0VCJ2	APIP	grey
E1BNR0	APOB	grey
Q3SZ27	APOL	grey
A5PKI0	APPL1	grey
Q56JW4	APRT	grey
Q2KJA0	ARAF	grey
Q3SZF2	ARF4	grey
G3N3N1	ARF6	grey
E1BP90	ARFGEF1	grey
E1BPS4	ARFGEF3	grey
F1N1Z5	ARG2	grey
F6RWK1	ARHGAP1	grey
A6QPU2	ARHGAP12	grey
Q2KJ55	ARHGAP25	grey
E1B801	ARHGAP35	grey
A7MB27	ARHGAP36	grey
E1BI70	ARHGAP45	grey
P19803	ARHGDIA	grey
F1MS55	ARHGEF10L	grey
F1MZW2	ARHGEF11	grey
F1MZA2	ARHGEF12	grey
E1BP14	ARHGEF17	grey
F1N1F7	ARHGEF2	grey
F1MAZ5	ARHGEF4	grey
F1MB21	ARHGEF40	grey
F1MBM9	ARHGEF7	grey
A2VEA3	ARIH1	grey
Q2TA37	ARL2	grey
Q32PC9	ARL2BP	grey
G1K192	ARL3	grey
Q0IIM2	ARL6	grey
F1MBM4	ARL6IP1	grey
Q5E9M1	ARL6IP5	grey
G3X6L5	ARL8A	grey
E1B717	ARMC10	grey
A6H718	ARMC6	grey
Q2KI54	ARMC8	grey
Q2KI89	ARMC9	grey
Q17QN5	ARMCX1	grey
E1BE36	ARMCX3	grey
Q58CQ2	ARPC1B	grey
Q3MHR7	ARPC2	grey
G3MXC8	ARPC5	grey
G3X811	ARRB2	grey
F1N0S1	ASAP3	grey
A5PJI5	ASNA1	grey
F1MUZ8	ASPA	grey
Q32LE5	ASRGL1	grey
F6QV99	ATAD1	grey
Q08DY8	ATG13	grey
Q0VCL3	ATG3	grey
Q3MQ24	ATG5	grey
G5E627	ATG7	grey
E1BE28	ATL2	grey
E1BEI6	ATM	grey
F1N3G6	ATP11C	grey
F1MYA8	ATP13A1	grey
F1MGE7	ATP2A1	grey
P00829	ATP5B	grey
Q28851	ATP5J2	grey
P22027	ATP5S	grey
P79251	ATP6V1G1	grey
F1N677	ATP8A2	grey
F1MG81	ATPAF1	grey
Q1LZ96	ATPAF2	grey
E1BE88	ATXN2	grey
E1BJ59	ATXN2L	grey
E1BMD5	AVEN	grey
G3N0A7	AXDND1	grey
Q3ZCH5	AZGP1	grey
Q3SYW5	AZI2	grey
Q3SZB0	B3GAT3	grey
F1MKA0	B3GLCT	grey
Q148J7	BAG1	grey
F1MIU2	BAG3	grey
F1MY28	BAG6	grey
F1MU26	BBS2	grey
E1BHJ5	BBS9	grey
Q32KL9	BCAP29	grey
F1MCH0	BCAR1	grey
Q2NL37	BCCIP	grey
P32749	BCHE	grey
F1N5F2	BCKDHA	grey
Q05KJ0	BCL2L1	grey
F1MNK0	BCL2L13	grey
Q1RMX3	BCL2L2	grey
F1MLA4	BDH2	grey
Q4A1L4	BECN1	grey
G3N3P0	BICD2	grey
Q08DY1	BIN3	grey
Q9TUQ0	BKB3	grey
F1N610	BLA-DQB	grey
E1BL29	BLMH	grey
Q2NKW0	BLOC1S1	grey
F1N353	BNIP1	grey
F1MY27	BNIP3	grey
Q3T013	BNIP3L	grey
Q3T138	BOLA1	grey
F1MYN0	BOLA2B	grey
Q3SZ84	BOLA3	grey
Q08DP2	BORCS5	grey
Q2KIB7	BORCS7	grey
F1MX69	BPGM	grey
F1MFG7	BPHL	grey
A6H716	BRAP	grey
Q3SZZ0	BRIX1	grey
F1MU85	BROX	grey
Q3SX22	BSDC1	grey
Q56JY8	BTF3	grey
F1MZK4	BZW1	grey
A7YWQ2	C10H15orf24	grey
F1MSE5	C10orf76	grey
F1MPA1	C16orf62	grey
E1BCP5	C17orf75	grey
F1ML33	C19orf12	grey
F1MHW3	C19orf43	grey
G3X770	C19orf66	grey
F1MC22	C1H21orf59	grey
Q58CU6	C1orf198	grey
F1N582	C1orf27	grey
Q1JPC8	C20orf18	grey
A8YXX8	C22H3ORF10	grey
A6QR38	C23H6ORF47	grey
Q2NKR5	C28H10ORF116	grey
Q0P5L9	C5H12ORF4	grey
E1BBG4	C5orf51	grey
E1B9Y2	C9orf172	grey
F1MEP1	C9orf64	grey
P00921	CA2	grey
F1MMV6	CAB39L	grey
Q9MZL5	CACNB2	grey
F1MVC0	CAD	grey
F1N037	CALCOCO1	grey
G3X6P6	CALCRL	grey
F1N063	CAMK1D	grey
Q32LF9	CAMLG	grey
F1MQD1	CAPN5	grey
P13135	CAPNS1	grey
Q0VCC0	CAPS	grey
P79136	CAPZB	grey
Q2NKU4	CARHSP1	grey
A4FUC8	CARS	grey
F1MLA9	CARS2	grey
A2VE10	CASC4	grey
E1BIJ3	CASKIN2	grey
G3N2N7	CAST	grey
F1MD74	CAST	grey
A0A0N4STN1	CATHL1	grey
A5PJP4	CBLN2	grey
Q3SZD7	CBR1	grey
A4IFA7	CBR4	grey
F1N7R5	CC2D1B	grey
F6Q816	CCBL1	grey
Q3SZB5	CCDC115	grey
Q2TBV6	CCDC124	grey
F1MHQ9	CCDC141	grey
Q3SZX8	CCDC25	grey
A5PJA4	CCDC43	grey
F1MZZ9	CCDC50	grey
Q5E9Q3	CCDC51	grey
F1MBF8	CCDC53	grey
A4FUI1	CCDC58	grey
F1N091	CCDC6	grey
F1MDJ4	CCDC93	grey
E1BE86	CCS	grey
Q1ECT8	CCSMST1	grey
F1N0E5	CCT4	grey
F1MWD3	CCT5	grey
F1MWR8	CCT7	grey
Q3ZCI9	CCT8	grey
Q95122	CD14	grey
Q9TTF5	CD38	grey
F1MHC3	CD44	grey
Q08DW0	CD47	grey
A5D7E6	CD82	grey
G5E598	CD99	grey
A1A4K1	CD99L2	grey
F1N4D3	CDC34	grey
Q5EAC6	CDC37	grey
A6H754	CDC37L1	grey
Q2KJ93	CDC42	grey
F1N5L2	CDC42	grey
F1MH45	CDC42BPA	grey
Q1RMQ9	CDC42EP4	grey
F1N619	CDH1	grey
A2VDQ6	CDH11	grey
Q3SWX5	CDH6	grey
F1MGF7	CDK5RAP2	grey
A6QLS3	CDKN1B	grey
G3MZU2	CDS1	grey
E1BJ11	CELSR2	grey
E1BGI2	CEP170	grey
F1N1V2	CEPT1	grey
Q5E9R6	CERS4	grey
Q32LH2	CETN4	grey
Q6B857	CFAP20	grey
Q3ZC62	CFAP36	grey
E1BMD1	CFAP43	grey
F1MCU5	CHADL	grey
Q5E9D3	CHCHD3	grey
Q2KHZ4	CHCHD4	grey
E1BES2	CHDH	grey
A0A140T885	CHGB	grey
P23389	CHGB	grey
Q5E994	CHMP1B	grey
Q3SX42	CHMP2B	grey
A2VDY3	CHMP4A	grey
Q148L0	CHMP6	grey
A6H704	CHMP7	grey
A7Z037	CHN1	grey
Q95KV1	CHUK	grey
Q32PJ6	CIAO1	grey
G3MWJ2	CISD3	grey
G3N2Y5	CLASP1	grey
E1BQ15	CLASP2	grey
Q1LZF8	CLCC1	grey
Q4F894	CLCN4	grey
E1BK15	CLCN6	grey
Q2HJ22	CLDN5	grey
Q3SYT6	CLGN	grey
Q9XSA7	CLIC4	grey
A7Z035	CLINT1	grey
E3W9A2	CLIP1	grey
Q1ZYR0	CLN5	grey
Q1LZ90	CLNS1A	grey
Q2KHU4	CLPP	grey
F1N155	CLPX	grey
Q0VCN6	CLSTN3	grey
P04973	CLTA	grey
E1BIA7	CLUH	grey
Q3SZM6	CMC1	grey
F1N680	CMTM6	grey
Q3T0Q6	CNBP	grey
Q3ZC84	CNDP2	grey
F1N773	CNKSR2	grey
F1MD84	CNNM1	grey
[truncated: 3,337 more rows]
